# Supplementary material for: Genome-wide identification analysis of the 4-Coumarate: CoA ligase (4CL) gene family expression profiles in Juglans regia and its wild relatives J. Mandshurica resistance and salt stress
Source: BMC Plant Biol. 2024 Mar 23;24:211. doi: 10.1186/s12870-024-04899-8 (PMC10960452; doi:10.1186/s12870-024-04899-8)
Supplement: Supplementary file 2 — Supplementary Material 2 [file 12870_2024_4899_MOESM2_ESM.xlsx]

## Sheet: Table S1
Table S1 Primers for the qRT-PCR experiment.
Gene name	Gene ID	Forward Primer Sequence (5′ to 3′)	Reverse Primer Sequence (5′ to 3′)
Jr4CL1	LOC109001360	TCTCCAAACAACCAACCGCT	ATGCTTCGGTCCGGAAAAGT
Jr4CL2	LOC109001361	GTGAGTCACGGTTACGGGTT	CCACTTCAGTCATCCCGACC
Jr4CL3	LOC108988258	GTGGTATTCTTGGCCGAGCT	ACTGAGGGGCTTGGACATTG
Jr4CL4	LOC108998601	CCGGAGACTTCTCATCACGG	CGACGTTTACATCAGCTGCG
Jr4CL5	LOC108992542	ACCATACTCCTCGACTCCCC	CCGAGGAGTACAGAATCGCC
Jr4CL6	LOC109008312	GGCTTTCAGATTGCTCCTGC	TCACCACAAATGCCACTGGT
Jr4CL7	LOC109014451	AATGACGGAGGCAGCTCATC	CATTTCCTGACCCACTGGCT
Jr4CL8	LOC109013440	TCGCCACTGTTGGTTTCAGT	CCCAGTACCTGAGCATTGCA
Jr4CL9	LOC108982339	GTACTGGCAAAGCGGAATGC	TGCAGCGTGAGGGAGATTTT
Jr4CL10	LOC109020947	ACTACCGTTGGGCAAGTGAG	AAGGGTCATGAAGGTCAGCG
Jr4CL11	LOC108980442	TCCTCCCAGACCATGTCCTT	TGAGGACAACGTCGCTCTTC
Jr4CL12	LOC108986343	CGCAACCAACCTGGAGAGAT	GTCAATGAAGCCGACATCGC
Jr4CL13	LOC108982505	AGCTAGTCCTAAGGGGGTGG	GCATGGTCTGAGGGTTGACA
Jr4CL14	LOC109010453	TCTGACGATAAGCCGCATCC	TCCTCGGTGAACGGTTCAAG
Jr4CL15	LOC109000578	CTATCACGGAGCATCGCCTT	CCCAGAGAAGCAATCGGGTT
Jr4CL16	LOC109011341	AAAAGGCGACGTGGTGTTTG	TAAGTGGGTTGGCTGTGGTC
Jr4CL17	LOC109004287	CAGCAAACGTAAGCCCATCG	GAGAAGGTGAGGTGACTGCC
Jr4CL18	LOC109017518	CTGATGGCCCATGTCCTGTT	CCATATGTCTCGGTGAGGCC
Jr4CL19	LOC108986576	AGGGCGTCATGCTTACTCAC	GTGGAACAGAGGCAGTGTGA
Jr4CL20	LOC108986577	ATTGCAAAACAGGTCGCACC	CATGAGTGACCAGCTCCCTC
Jr4CL21	LOC108997073	GTTTTGGTCCGACATGCTCG	AGCTTCGGGTAAAAGGGCTC
Jr4CL22	LOC109010091	CACGTCACGCATGCTTATGG	GGAGATGATCTCTGCCTCGC
Jr4CL23	LOC109002926	CTGCGAACTACGTCCCTCTC	TCATTTGGCCGTCTGACCTC
Jr4CL24	LOC109002916	GAGCAAGGAGGTGATCGAGG	GCTCTCCTCCAATGAGTCCG
Jr4CL25	LOC109013710	GTGGGGTTGTTATCTCCGGG	CTCATCCAAAGCTCACCGGT
Jr4CL26	LOC108998911	TTTCCGGTCGAAACTCTCCG	GGGAAGGTCACTGAACTGGG
Jr4CL27	LOC108998878	CACGTAAAGTTGCTTCCGGC	ATCACTGCGCCAATGTACGA
Jr4CL28	LOC108998879	AGTGATGTCAGGAGCTGCAC	TCATCCCATAGCCCTGTCCA
Jr4CL29	LOC108998277	CGTGCTGCCATTGTTTCACA	TGGCATGATGCTCACCTTGT
Jr4CL30	LOC109007007	TCACCTATGTTGGCGCTGTT	GTTCAAAATGGTGGGGGCAC
Jr4CL31	LOC109003193	AATGAGGAGGCAGGGGAGAT	TGTGCAACATTCGAGGCAAC
Jr4CL32	LOC108988342	ATGCGGCACAGTGGTTAGAA	CGAATGCAAATCTCGCCAGG
Jr4CL33	LOC109020728	GGCTGTGATCATTCAGGGCT	TTCGAATTCCTACGCTCGCA
Jr4CL34	LOC109014071	GTGTGAATTGGGACGGGACT	TGCATTTGGAAGTGGCCTCT
Jr4CL35	LOC108982330	TACAACACAGCCATCCGCAT	CGTGGGCCAAAGGAAGGTAT
Jr4CL36	LOC109002299	ATGGCTGGAGCAGTTCTGTC	CATTGCCCAAGTGAAGCACC
Jm4CL1	Jma000025766	TGAGCAAAGAAGTGGCCGAT	TCTTGTACGGGGCTACCTGA
Jm4CL2	Jma000025641	GATGGTGTGGGAGGACTTGG	TCACGCCATCTCTGCCAAAT
Jm4CL3	Jma000017527	AAGTGCCATTGAGGAGGGTG	ACAGCATCCATGTCAGCCAA
Jm4CL4	Jma000005757	ACCTGTGGTGCTCAACAACA	TCTTTCGCCTTGGCTCTCAG
Jm4CL5	Jma000002441	GGAATGACAGAGGCAGGTCC	GCAATATTTTCCCCGACGGC
Jm4CL6	Jma000000107	CATGTTCATGGCACGCTAGC	GCTGATGTCCACTTTCGGGA
Jm4CL7	Jma000011784	AAGCTTGGAGGACGAGTTCG	ATCCATGTCAGCCAAGACGG
Jm4CL8	Jma000000808	ACTCTCCTACCCTGAGGCTG	CATCATAAGCCGCAACTGCC
Jm4CL9	Jma000004081	CCGTGTTAGTCCTCCCCCTA	GCCCTTTGTCACGTTTGGTC
Jm4CL10	Jma000018326	TTCAACGTCCTCCTTCAGGC	GAATCTGCTCGCCATACCGA
Jm4CL11	Jma000018342	TTCGTTGACCACCTCTGTCG	CGACTCCACGGGTTTTCTGA
Jm4CL12	Jma000018299	TCCTACGAGAGCCTGGTTGA	TCAACCCATCCTTGACGCTC
Jm4CL13	Jma000027556	AAGCAGCATCATGAAGGGCT	AAGGCCTGCAGAATCTGGTC
Jm4CL14	Jma000028486	TCGTGTTATGCGTGCTTCCT	TTTTGCGGTACAACAGCTGC
Jm4CL15	Jma000019994	CCAGAAACTGGCCAATCCCT	TGGAGAGCTTTGCCCGTATC
Jm4CL16	Jma000019872	GACATTATCGTTGCCGGTGC	CAACAACAGCAGCCTCCAAC
Jm4CL17	Jma000016902	AAGAGAAGCCCCAGCAATCC	GGTTCTCCCGTTGTTCCACT
Jm4CL18	Jma000016662	ACTAAAGAAACCCCGGCAGG	GTCCTAGAATGGCTGCAGGG
Jm4CL19	Jma000012754	CCTCCTCTCTCCCAACTCCA	TCGATCGCTGAGAGCATGTC
Jm4CL20	Jma000012573	GCGACTCTGCTCTACTCGTC	CCGTACCGTACCGCTTACTC
Jm4CL21	Jma000010270	TGGTTCTTGTCATGCGACCA	TCACAGGCAGGATTAGGGGA
Jm4CL22	Jma000009129	ATTCCAAACCGGTCATCGCT	AGCGTATCTGATCAGCACCG
Jm4CL23	Jma000028229	GGAGGAGTGCGCGAAAAATC	TGTGGCTTCCGGATTGTTGA
Jm4CL24	Jma000023720	GCCAAGTCTGACCTCGTCAA	GGGAATCTGCCCTGCTTCTT
Jm4CL25	Jma000007424	TGTGCCTGGCTTTCACTTCA	ACTGGTCAAAGGAGCTGCTC
Jm4CL26	Jma000027081	TCACGCACGACCGATTACAA	ACCCGTGGACGTGGAATAAC
Jm4CL27	Jma000008665	CATACGTCCGGTACCACGAG	CCGTATACACACCTCTCCGC
Jm4CL28	Jma000004731	CGCAGCAACCAAACAGAGTT	ATTTTCCCCGCCGGAGATTT
Jm4CL29	Jma000003937	GGTTGTGTCGATGGGGAAGT	CCATCACAATGCCCTCCCTT
Jm4CL30	Jma000028446	TCTGCTTCTTCGGGGTTGTC	CCCTGTACCTCTCCACCGTA
Jm4CL31	Jma000003389	CAGGTGGCATCGTCCCTATC	GCGTCTCTCCCCAAAACTCA
β-Actin	LOC108979429	GCCGAACGGGAAATTGTC	AGAGATGGCTGGAAGAGG

## Sheet: Table S2
Table S2 The protein sequence of all 4CL genes of two Juglans species.
Gene name	Gene ID	Protein Sequence
Jr4CL1	LOC109001360	MEELKARPANSSPLTPLGFLERAATVYGDCPSIIYHTTNFTWSQTHRRCLQVASSIVSLGIERGQVVSVVAPNIPAMYELQFAVPMSGAILHSINTRLDARTVSVLLRHGESKLIFVDYLSRSLVSEALSFLPPNTPRPLLVLITDDDDADHTHDSSPAVNFCSSYESLVERGDPEFKWVRPKSEWDPMILNYTSGTTSSPKGVVHCHRGIFIITIDSLIDWRVPVQPVYLWTLPMFHANGWSYPWGIAAVGGTNICLRKFDGPTIFGLINKHGVTHLCGAPVVLNMLTNSPNNQPLQKPVQILTAGAPPPAAVLFRTEALGFVVSHGYGLTETAGLVVSCAWKPQWNRLPATERARLKARQGVRTIGLTEVDVVDEETGASVKRDGLTLGEVVLRGGC…
Jr4CL2	LOC109001361	MEELKPKPANSSPLTPIGFLDRAAAVYGDCPSVVYNDTTYTWSQTHRRCLQLASSLSSLGIKSGHVVSVLAPNLPAMYELHFAVPMAGAILNTINTRLDARMVSIILRHGESKLVFVDHLCRNLAVEALSLFPPHVQPPDLILITDDEVSLTVPSSSSADHFLATYEGVVEKGDPEFKWVRPKSEWDPMVLNYTSGTTSSPKGVVHCHRGVFIVALDTLIDWAVPKHPVYLWTLPMFHANGWSFPWGMAAVGGTNVCLRKFDGHTIYRLIERHGVTHMCGAPVVLNMLSNSSDYNKRSLRKPVHILTAGAPPPASVLLKTESVGFAVSHGYGLTETCGIVVSCAWKPQWNRFPASERARLKARQGVRTVGMTEVDVVDAESGESVKRDALTPGEVVLRG…
Jr4CL3	LOC108988258	MDQLPKCGANYAPLSPITFLNRASKFYANRTSVIYERTRFTWQQTYERCCRLASSLRSLNIVKNDVVSVLAPNIPAMYEMHFAVPMAGAVLNTINIRLDSKTIATILRHSEAKVFFVDCQYVPLAREALRLLMDQSKDSTVPESSIPLVIVIDDIDSPTGVRLGELEYEQLVHKGNPRYVPGDLEDEWDPIALNYTSGTTSAPKGVVYSHRGAFLSTLSLVLGWEMGSEPVYLWTLPMFHCNGWTFTWGIAARGGTNVCLRNSTASDIYRSIAMHKVTHMCCAPIIFNVLLQAEPKERGQKIAPPVQILTGGAPPPAALLEKIEPLGFHVTHAYGLTEATGPALVCEWQAKWNQLPRDDQAKLKARQGISILTLADVDVKDLKTMASVPHDGKTMGEIV…
Jr4CL4	LOC108998601	MENLTVTGMLRRVAGDFSSRRALSVSGKFDLTYARLQELVESAASRLVAADVNVGDVVALVFPNTVEFVIMFMAVIRARATAAPLNPAYTSDEFEFYLADSESKLLLTSEKGNDPAQAAASKLKIPHVTATLSEADAELTLSLTQSESEKNSVSNLTNDPDDVSLFLHTSGTTSRPKGVPLTQLNLASSVQNIKAVYKLSESDSTVLVLPLFHVHGLLAGLLSSLGSGAAVALPAAGRFSASTFWPDMIQYNATWYTAVPTIHQIILDRHLDKPEPAYPKLRFIRSCSASLAPAILSRLEDSFGAPVLEAYAMTEAAHLMSSNPLVENGPHKPGSVGKPVGQEMVILDENGVVQEAERSGEVCIRGPNVTKGYKNNPEANKAAFRFGWFHTGDLGYLDS…
Jr4CL5	LOC108992542	MADVQTNPSIPVDSNSGFCHKTKTFQSMRPLVPLPPLSQPLSIADFTLSELLLRSSAFKSTTTVLVESSTGVHVSYSLFLSQIHSLTTSLRSSTSLSKGQVAFILTPPSLHVPVLYFALLALGVTISPSNPLGSDSEISYQVRLCNPVIAFATSSTSHKLPSLPLGTILLDSPEFLSMINGSRNGTDRFQQVQVSQSDSAAILYSSGTTGRVKGVLLTHRNLIALLAKFRQLLPETDQNQTEMLQPHPVCLFTLPLFHIFGFIMLVRAVARGETLVLMSRFDLEGMLSAVEKYRVTYIPISPSVVVALAKSDLVNKYDLSSLQLLGSSGAPLGKEVAERFAAKFPNVTIVQGYGLTESGAGGAEMMTPEESRRHGSVGRLSENMEAKIVDPVTGEALPP…
Jr4CL6	LOC109008312	MASTSTNLFNCHIKENNTTQIQNTSTTQNPKPHPDWYSPETGIYHSKHTPVELPSDPFLDVVSFLFSHKHHGVSALIDPSSGSSVSYPELYPLVESMASGLHIMGVSPGDVVLILLPNSIYYPILFLGVLYLGAIVTTMNPLSKVLEIKKQIDDCNVCLAFTSHEKVKKLQALGIPAIAVPEDVNLDSKQTAFSAFFKLISGSFGLAPRPVIKQQDTAAIMYSSGTTGMSKGVVLTHGNFIAMLELFVRFEASQYEYSSVDNVFLAVLPMFHIYGLSLFVLGLLALGSSIVVMRKFDMNEVMNVIDRYSVTHFPVVPPMLSALTRKAKDAVRSSCKSLKQVSCGAAPLTSKVIEDFIQTLPDVDLIQGYGMTESTAVGTRGFNTENIQNYSSVGLLAPN…
Jr4CL7	LOC109014451	MENLTLTGLLKRAASEFPTRRALSLSGKFDFTHDRLQQLVDHAASLLLASGVNPGDVVALTFPNTVEFVVLFLAVIRCRATAAPLNTAYTAEEFEFYLSDSESKLLITPKEGIQSAQAAASKLKIPHATATLHDAESKLSISTSESESISDCSVVEVVNDPSDVALFLHTSGTTSRPKGVPLTQLNLASSVRNIKSVYKLRESDSTVLVLPLFHVHGLIAGLLSSLAAGAAVTLPSAGRFSASTFWSDMLSYGATWYTAVPTIHQIIIDRHFSKPEPAYPKLRFIRSCSASLAPSVLSRLEEAFGAPVLEAYAMTEAAHLMATNPLPEDGGHKPGSVGKPVGQEMAILNENGVRQPEGVHGEVCIRGPNVTKGYKNNPEANKTAFSFGWFHTGDIGFFD…
Jr4CL8	LOC109013440	MANFSEGHICHCLRHLATARRNAVITISGNRQKTGKQFVEDVLSLARGLLELGLGAGDVVAISAFNSDMYLEWLLAIAFVGGIAAPLNYRWSFEEARSAMQLVRPVMLITDESCQGGWYSNLRSNHIPSLRWHVSLSSSAPASSDFINTWSVLTTEMLRKQSSGKSDLPLNYRWAREGAFMICFTSGTSGRPKGVTLTHAALIVQSLAKLATVGFSENDIYLHTAPLCHIGGISSAMAMLMAGGCHVIMPKFESKSALAAIEQYRVTALITVPAIMADLISLIRRKETWKGKETVNKILNGGGGLSVELLKDAILFFPRAKLLTAYGMTETCSSMTFMTLHDPRMETSGQHLNTVSDKKHSTTTAHQTGLGVCVGKAAPHVELKISTDGSSQVGSILTR…
Jr4CL9	LOC108982339	MTKSYDPKTQTYSSPRPPIDFPTNPNLSLTSFLFQSSFPHSLALIDADNGKSITFHQLKLHVCKLAHALLRLNIRKNDVVLVVAPNSIDFPVCFLAIVALGAIASTCNPSYTVAELSKQVTDCNPKLIITVPELWHKIEKFNLPSIMIPSSNSTSITNMTTSKIWYYSELIKSNRACDFPATNVTQSDIAVLLYSSGTTGTSKGVILTHQNIIATSLMVTADQDRYGDPKNVFLCFLPMFHVFGLVVVTYAQLRRGNTVVSMGKFEFEKMLGAVEKYRVTYLSVVPPVMIVLAKRNAVLKKFDLSSLKRIGSGAAPLGIDVMEECAKNLPHAAITQGYGMTESCGLISSENPREESCLSGSAGTLAPGVESQIISTDTLKPLPPNQLGEIWLRGPNMMK…
Jr4CL10	LOC109020947	MANYSEGHICQCLRRLATVRRNAVVTISGDRRKTGEQFVEDVLCLAFGLLELGIGAGDVVAISALNSDLYLEWLLAIAFVGGIAAPLNYRWSFDEARSAMLLVRPVILVTDESCQSWYSNFQDNDITSLRWHVSFTSPSSDCMKTWNVLTTEILKKHSVTSLPLNYRWASEGAVVICFTSGTCGRPKGVTLTHAALIVQSLAKLAIVGYDEDDVYLHTVPLCHIGGLSSAMAMLMVGGCHVIVPKFEPTSALEAIEQCRVTSLITVPAMMADFLSLIRRKENWKGKDTVKKILNGGGSLSIELIKDATLFFPRAKLLTAYGMSETCSSLTFMTLHDPRMETSSQHIKTIADTKHTSVHQTQGFCVGKPAPHVELKICTEGSSHVGRILTRGPHVMLGYW…
Jr4CL11	LOC108980442	MEKSGYGRDGIFRSLRPPLVLPSDPNLSMVSFLFRNSSSYPNKPALIDADSSQTMSFSQFKSTVIKVSHGLLRLGIKKSDVVLIFAPNSIQFPVCFLGVVAIGAVASTVNPVYTINELAKQIKDSEPRLIITVPELWDRVKDFNLPAVFLGPDHSSPSSNVIHFDDLVLAGSGSGSDFPLNDVKQNDAAALLYSSGTTGTSKGVILSHWNFIAASLMVTMDQELAGEKHNVLLCVLPMFHVFGLSAIVYSQLQIGNAVVSMRRFELEKFLSTVERYRVSHLWVVPPVILALAKHSAINKYDLSSLKHIGSGAAPLGKDIMEEFARKFPHVVIFQGYGMTETCSVISIENPRVGIRHTGSAGKLVSGVESQIVSVDTLKPLPPNQLGEIWVRGQNMMQGY…
Jr4CL12	LOC108986343	MSIQTEQPGELVFRSKLPDIYIPKHLPLHSYCFENISKVGSRPCLINGSTGKVYTYYDVELTARKVASGLNKLGVGKGDVVMLLLPNSPEFAFVFLGASHLGAMTTAANPFFRAAEISKQAKSSKAKLIITQACYYDKVKDFGHENGIKIMCIDDSPPQDCLHFSELTQSDENNIPTVDISPDDVVALPYSSGTTGLPKGVMLTHKGLVTSVAQQVDGENPNLYFRSEDVILCVLPLFHIYSLNSVFLCGLRAGAAILLMQKFEIVSLLQLIQKYKVSIMPIVPPIVLAISKSPDLDKYDLSSIKMLKSGGAPLGKEIEETVKAKFPNAKFGQGYGMTEAGPVLSMCLAFAKEPFEVKSGACGTVVRNAEMKIIDPETGSSLPRNQPGEICIRGDQIMK…
Jr4CL13	LOC108982505	MAGKDIDDLPKNAANYMALTPLWFLERAALVHPNRASLVHGSRRYTWQDTYLRCRRLASALSRHSIGLGCTVAVIAPNVPAIYEAHFGVPMAGAVLNAVNIRLNASTIAFLLSHSSAAVVMVDQEVFVLAEEALKILKEKNRSFKPPILVVIGDENCDPNELKYALQKGAIEYEKFLETGDPDFAWKPPEDEWQSIALGYTSGTTASPKGVVLSHRGAYVMSLSNPIIWGMNEGAVYLWTLPMFHCNGWCFTWSLAAVIGTNVCLRQVSAKAVYSAIANHSVTHFCAAPVVLNTIVHAPPEETILPLPHVVHVMTAGAAPPPSVLFEMSQKGFRITHTYGLSETYGPSTVCAWKPEWDSLPLETQARLNARQGVRYVGLEGLDVVNPQTMQPVPADGIT…
Jr4CL14	LOC109010453	MDSTTAQRRLKAIHGHLVADGESHPQLRPNPTATEFVMEQGYSVVLPEKLQSGKWNVYRSVRSPLKLVSRFHDHPEIGTLHDNFARSVDTFRDYKYLGTRIRVDGTIGEYKWMTYGEAGTARSAIGSGLIFHGIPKGSCIGLYFINRPEWLIVDHACSAYSFISVPLYDTLGPDAVKYIVNHAALQVIFCVPQILNTLLSFLLDIPTVRLIVVVGGIDDQIPKLPSSTGVEVVTYSKLLSQGRSNLQPFCSPKPDDVATICYTSGTTGTPKGAVLTHGNLIANVAGTSLCAKFFPSDVYISYLPLAHIYERVTMVSMTYQGVAVGFYQGDNMKLMDDMAALRPTIFCSVPRLYNRIYAGITNAVKTSSGLRQRLFNAAYNAKKQAILSGKNPSPMWDKL…
Jr4CL15	LOC109000578	MRASSDSGTFMEVVKEVSRQGCASRDRVAIRADKQSYSYIQLISSAFEISNILSSSDLISTSKESKREKPSLSVDGVGGLGHLGGARIGIVAKPSAEFVAGMLGTWLSGGVAVPLALSYPEAELLHVMNDSDVSIVLSTEDHHEFLQEVASKCAARHSVIPPVLSISSQKNAHDHSPPGGIDERGILQRNIETSSEDPALIIYTSGTTGKPKGVVHTHRSITAQVQTLAEAWEYTSADQFLHCLPLHHVHGLFNALLAPLYAGSTVEFMPKFSVRGIWQRWRESYPIEGTKADDAITVFTGVPTMYTRLIQGYEAMDPELQAASASAARQLRLMMCGSSALPQPVMQQWETITEHRLLERYGMTEFVMAISNPLEGIRKAGTVGKPFPGVQVKILEENE…
Jr4CL16	LOC109011341	MSVEEAPWKTTTEEESANPQRGFDEKSGFDPETGIYHSLVKLGEQKQIPSRPDLDTATFVLSQFPDSHKSESQIALIDAATNQHVTYAQLHRSIRSLASGLYHALGVRKGDVVFVLSPNSLLYPTICLAVFSVGAVLTTANPLNTQAEIAKQVRDSGAKLAISAPAELHKLVPTGVPTVLTSGKSSNDGLLSIEELIECCDDPLELPQISRAQSDTAAILYSSGTTGTSKGVILTHANFISLVTLLQWSVEVTSSEKDVFLCFIPMFHIYGLAFFALGLFCSGVTTVLMQKFELQIMLDAIQAHKISNIPAVPPVILGLVKYARKEGSDLSCLRRVGSGAAPLSKEVADRFRERFPWVELRQGYGLTESTGAATFFASGREAKARPDSSGVLLPSFCAK…
Jr4CL17	LOC109004287	MAQKSNLVIDPNSGFCDSNSVFYSKRKPIAHPPNPFLDVTTFISSRAHHGKIAFVDASTGSHLTFSDLWLAVDSVSTCLTDLGVEKGHVVLLLSPNSIFFPVVCLAVMSLGAVITTTNPLNTTREIAKQIADSKPVIAFTTRQLVPKLTGSNLRIVLLDEQSTPAVQNALIISTYGEMLKKQPRRTRVRARVNQEDTATLLYSSGTTGASKGVVGSHKSLIAMVQIVLGRFNLDGDHRFICTVPMFHIYGLAVFALALLASGTTVVILSKYEMHDLLSAIQKYRITYLPLVPPILVALVNGADQIRSKYDLSSLQSVLSGGAPLSKEVIEGFVERYQAVTILQGYGLTESTGVGASTDSLEESRRYGTAGLLSPGMDAKIVEPETGKALPVNRTGELWL…
Jr4CL18	LOC109017518	MNHLFRNSWTRFVCSFNRFHFSITQNSSKFSHFSGRFEPESWRSMEGMVHCSANHVPLSPISFLDRAAKAFRDRTSVVYGSVKYTWGETHERCLRLASALTQLGISTGDVVATLAPNVPAMHELHFAVPMAGAVLCTLNTRYDSAMLSSLLTHSEAKIIFVDYQLLEIARGAFQVHEKTGAEPPLLVLISESDGPCPVDITSNTYEYESLLANGQNGFQVRRPNCEWDPISLNYTSGTTSRPKGVVYSHRGAYLNSLATVLLHGIGSMPVYLWTVPMFHCNGWCLIWGLAAQGGTNICLRKVTPKGIFDSIAKHSVTHMGGAPTVLNMIVNSPVSDQSPLPHKVEVMTGGAPPPPQIISKMEELGFGVSHLYGLTETYGPGTSCIWKPEWDSLPLDERS…
Jr4CL19	LOC108986576	MADEATISGYPIDPSNGFCHKTKIFHSLRPRVPLPPPSQPLSIARFCFSLLQSSPSAIGSTTVLIDSSTGQRLSLSEFLDQIHSLAVALRTSTSLSKGQVAFILAPSSLQVPVLYFALLTLGVTISPANPLSSDSEIAHQVRLCKPVIAFATSSSSDKLPALPLGTIFIDSPKFLSMISGSRTDTDQLELVQVSQSDSAVILYSSGTTGRVKGVMLTHGNLIAGFCHLQRESDHNQNQPLPQPVSMITLPLFHVFGFFMLVRSVTMAETLVLMGRFDFESMLRAVEKYRVTFMPVSPPLVVALAKSDLVNEYDLSSLQALGCGGAPLGKEVTEQFAAKFPNVAITQGYGLTESAGGVARMMLEESQQHEHGSVGRLAENMEAKIVDPVTGEVLQPGQKG…
Jr4CL20	LOC108986577	MADEATFSGYPIDPSNGFCHKTKIFHSLRPRVPLPTPDQPLSIAQYCFSLLQSSPSAIGSTTVLIDSSTGRRLSYSEFLDQIHSLAVALRTLTSLSKGHVAFILAPSSLQVPVLYFALLTLGVTISPANPLSSDSEIAHQVRLCKPVIAFAASSTSDKLPALPLGTILIDSPKFLSMISGSRTDTDQLERVQVSQSDSAAILYSSGTTGLVKGVMLTHGNLIALIAGFFHLQRESVQNQNKPQPQPVSMFTLPLFHVFGFFMLVRAVAMAETLVLMGRFDFESMLRAVEKYRVTYMPVSPPLVVALAKSDLVNKYDLSSLQLLGSGGAPLGKEVAEHFAAKFPNVTIVQGYGLTESGGGAAGMTWEESQHHGSVGRLAQNMEAKIVDPVTGEALPPGQK…
Jr4CL21	LOC108997073	MENHPTLTGLLQKAASEFPTRRALSVSGKLDITHLRLQQLVDNAATLLRASGISPGDVVALIFPNTVEFVVMFLAVIRCRATAAPLNPAYTAEELEFYLSDSESKLLITTKEGIQSAQAAASKLKIPHVTATLPDPQSGISISNSGADSISNDSVSELVNDPSDVALFLHTSGTTSRPKGVPLTQLNLASSVLNIKSVYKLTELDSTVLVLPLFHVHGLIAGLLSSLVSGAAVTLPAAGRFSASTFWSDMLAYGATWYTAVPTIHQIVLDRHHSKPEPFYPKLRFIRSCSASLAPTILDRLEEAFGAPVLEAYAMTEAAHLMASNPLPENGVHKSGSVGKPVGQEMAILNENGLRQPEGVSGEVCIRGPNVTKGYKNNPEANKGAFTFGWFHTGDVGYL…
Jr4CL22	LOC109010091	MDQLPKCGANYTPLTPLTFLNRASKFYANRTSVIYERTRFTWRQTYERCCRLASSLRALNILKNNVVSVLAPNIPAMYEMHFAVPMAGAVLNTINTRLDAKTIATILGHSEAKVFFVDCQFVPLAREALRLLMADSKHSLGAESSIPLVIVIDDIDSPTGVRLGELEYEQLVQKGNPRYLPGELEDEWDPIALNYTSGTTSEPKGVVYSHRGAYLSTLSLVLGWEMGSEPVYLWTLPMFHCNGWTFTWGIAARGGTNVCLRNATASDIYRSIAMHKVTHMCCAPIIFNILLQAEPKEQGQQIITSPVQILTGGAPPPAALLEKVEPLGFHVTHAYGLTEATGPALVCEWQEKWNQLPRDDQAKLKARQGISILTLADVDVKDLKTMASVPYDGKTLGEI…
Jr4CL23	LOC109002926	MKALSKSMEGAIRCSANYVPLTPISFLERSAMVYRDRLSVVYGDVRYTWRETLERCTRLASAIAQLGISRGDVVAAMAPNIPAMYELHFGVPMAGAVLCTLNVRHDSAMVSTLLRHSEAKLIFVDYQFLHIAQGAIDILSKTRTQLPLLVLIPESDPPSANTSNAISRSRNLEYEGFLATGRPDFEVRRPNDEWDPISLNYTSGTTSSPKGVIFSHRGAYLNSLAAALLNEMGSMPVYLWCVPMFHCNGWCLTWAVAAQGGTNVCQRNVTARGIFENISRHKVTHFGGAPTVLNMVINATASEIRPLPGKVAVMTGGAPPPSHVLFKMEELGFNVTHAYGLTETYGPGTVCTWKPEWNSLPREAQAKIKARQGLHHLGLEEIDIKDPVTMKSVPPDAKT…
Jr4CL24	LOC109002916	MAQKCNLVIDPKSGFCKSNSVFYSKRKTPAHPLNHSLDVTTFISSRAHHGKIAFVDASTGRHLTFPDLWLAVDSVATCLSEMGVKKGQVIFLLSPNSIFFPVVCLAVMSLGAVITTTNPLNTNREIAKQITDSKPVLAFTTRELVPKLAGSNLRIVLLDEQSIPTVQNARIVGSLEEMLKKHPSGTRVRERVNQDDTATLLYSSGTTGASKGVVGSHKSLIAMVQIVLSRFNLDEGDQRMICTVPMFHIYGLAVFALALLASGTTVVILSKYEMHDMLSAIEKYRVTYLPLVPPILVALVNSADQIRTKYNLSSLQSVLSGGAPLSKEVIEGFVERYPTVTIRQGYGLTESSGVGASTDSLEESRRYGTAGLLSSGMEAKIVSPETGEALPVNRPGELW…
Jr4CL25	LOC109013710	MTRTESEQKSKQLKQRQSKSSNMAIESKPSSIDPRSGFCNSNSIFYSKRKLTPHPPNPYLDVTTFISSHAHHGEIAFLDASTGRHLTFSDVWLAVDSVASSLSDMGVRKGDVILLLSPNSIFFPVVSLAVMSLGAVISTTNPINTAQEIAKQIADSKPIIAFTTHQLVPKLAESSLRIVILDEHQSIPAVRNARIVATLEEMLKKQPRGDVRVRDRVNQDDMATLLYSSGTTGASKGVVTSHRSLIAMVQIRLVRSKGNEGLEHRFLCTVPMFHVYGLAAFVLALLASGTTVVILPKYDMHDMLSAIEKYRITSIPVVPPILASMVNGADRILSKYDLSSLQLVSNGGAPTSKKVIEKFMERYPAVTILQAYGLTESTAVGAYTNSLEESKRYGTVGLL…
Jr4CL26	LOC108998911	MDSNREPQEFIFRSKLSDIYIPKHLPVHTYCFERLSQFSDLPCLINGANNVTYTYAEVELASRRVASGLHQQGIKHGDVIMLLLQNCPEFMFAFLGASHIGAAITTANPFYTPAEITKQARASNSKLFITQAAYVDKVKDFAKENDVKVVCIDSPPEGFLHFSELTEANENDIPAVKINSDDVVALPFSSGTTGLPKGVMLTHQALVTSVSQQVDGENPNLYIHSEDVILCVLPLFHIYALNAVFLCGMRVGAKILIMQKFELVKLLELIQKYKVTIAPFVPPVVSAIVKNPDVHRYDMSSIRIVISGASPLRKELEDAVRTKLPNAQLGQGYGMTEGGALSMCLAFAKQPFPIKSGACGTVVRNAEMKIVDLETGASLPRNQPGEICIRGSQIMKGYL…
Jr4CL27	LOC108998878	MEPHQDHQEFIFRSKLPDIYIPKHLPLHTYCFENISQFKDRPCIINGANGVTYTYAEVELTSRKVASGLDKQGIKQGDVIMLLLQNCPEFMFAFLGASYIGAVITTANPLYTPAEIAKQALASNSKLLITQAAYVDKVKDYAKENDVKIVCIDSAPEDLLHFSELTQADEKDIPAVKINPDDVVALPYSSGTTGLPKGVMLTHKGLVTSVAQQVDGENPNLYFHSEDVILCVLPLFHIYSLNSVFLCGLRVGAAILIMQKFEIVKLLELVQKYKITVAPFVPPIVLAIAKSPDVHNYDVSSIRTVMSGAAPMGKELEDAVRIKLPNAKLGQGYGMTEAGPVLAMCLAFAKEPFEIKSGACGTVVRNAEMKIVDPETGASLPRNQAGEICIRGSQIMKGY…
Jr4CL28	LOC108998879	MEPHQDHQEFIFRSKLPDIYIPKHLPLHTYCFENLSQFKDRPCIINGANGVTYTYAEVELTSRKVASGLDKQGIKQGDVIMLLLQNCPEFMFAFLGASYIGAVITTANPFYMPAEIAKQALASNSKLLITQAAYVDKVKDYAKENDVKIVCIDSAPEGLLHFSELTQADEKDIPAVKINPDDVLALPYSSGTTGLPKGVMLTHKGLVTSVAQQVDGENPNLYFHSEDVILCVLPLFHIYSLNSVFLCGLRVGAAILLMQKFEIVKLLELVQKYKITVAPFVPPIVLAIAKSPDVHNYDVSSIRTVMSGAAPMGKELEDAVRIKLPNAKLGQGYGMTEAGPVLAMCLAFAKEPFEIKSGACGTVVRNAEMKIVDPETGASLPRNQAGEICIRGSQIMKGY…
Jr4CL29	LOC108998277	MAPIQTEQPGELIFWSKLPDIYIPKHLPLHSYCFENISEVGSRPCLINGSTGKVYTYYDVDLTSRKVASGLNKLGIRQGDVVMLLLPNSPEFAFVFLGASYLGAITTAANPLYTAAEISKQAKSSNAKLIITLACNYDKVKDLAHENGVKIMCIDSPPDQDCLHFSELTQADENSIPKVDISPDDVVALPYSSGTTGLPKGVMLTHKGLVTSVAQQVDGENPNLYFHSEDVILCVLPLFHIYSLNSVFLCGLRAGAAILIMPKFDIVSLLELIQKHKVSIMPIVPPIVLAIAKSPDLEKYDLSSIRMLKSGGAPLGKEIEETVKAKFPNAKFGQGYGMTEAGPVLSMCLAFAKEPFDVKSGACGTVVRNAEMKIVDPETGASLPRNQPGEICIRGDQIM…
Jr4CL30	LOC109007007	MEGLVQCSANYIALSPISFLERAAIVYGDEVSVIYGSAKTSWRETYERCVKLASALVLHLGISPGDTVAAFSPNVPALYELHFGVPMAGAVLSALNTRLDSPMLALLLEQLEPKIIFVYQELVEVVDKALNILSERKSKPPQLVLIPENYDQTSSSTLTETPADSLDYNGLLAIGKADFETIRPNNECDPISVNYTSGSTGIPKGAIYSHRAAYLNSIAAIFRTDMKQMSVFLWTVDMFRCNGWCFTWAMAAVGGTNIFLRTEVLSAHLIFEAIDIHKVTHFCGAPTILNIIADAPASHQRRPLPSRVDIIVAGALPAPQVLMRVTELGFNLSHGYGMTEALGPAVVVPWEPRLQYSTKSDEQTEITKLCEGTHNLLMDGVDVKDPKTMKSIPYDGKTI…
Jr4CL31	LOC109003193	MGTYAQNLKQDEEHVFKSRFPAVTVPDDMTLPQFVLQNAELYADKVAFVEAVTGKQITYSDVVRGTMRFGKALRSLGLSKGQVVIVVLPNVAEYAIVALGIMTAGGVFSGANPSSHVSEIKKQVEAAKAKLIVTNGPNYEKVKGLGIPVIIQGEEVIEGAMNWNKLLEAADRAGTSPHNKDVHQNDLCALPFSSGTTGLSKGVMLTHRNLVANLCSTLFSVRPEMVGQVTTLGLIPFFHIYGITGICCATLRNKGKVVVMERFELRTFMNALITQEVTFAPIVPPIILQLVKNPIVEEFDLSMLKLRAIMSAAAPLAPELLNAFENKFPGVQVQEAYGLTEHSCITLTLVDPETVSSPSKKNSVGYILPNLEVKFINPETGQSLPMNTPGEICVRSQCV…
Jr4CL32	LOC108988342	MVSVVSSSSIEPQTQDFSPKISHSQNHEASETDRVFRSKLPDIPISNHLPLHTYCFEHLSEFSDRPCLIVGSTGKSFTFAETHLISQKVAAGLFNLGIRKGDAIMILLQNCAEFVFSFIGASMLGAVTTTANPFYTSAEVFKQFRASRAKLIISQSQYVDKLREPGEDYPKLGEDFTVITVDDPPEKCLHISVLSEANESEIPTVSIDPEDPVALPFSSGTTGLPKGVVLTHKSLITSVAQQVDGENPNLYLKPEDVVLCVLPLFHIYSLNSVLLCSLRVGAAVLLMQKFEIGSLLELIQRHRISVVAVVPPLVLALAKNPIVDKFDLSSIRVVLSGAAPLGKELEEALQSRIPQAIFGQGYGMTEAGPVLSMCLGFAKQPFPTKSGSCGTVVRNAELK…
Jr4CL33	LOC109020728	MEKSGYGRDGIFRSLRPPLVLPTDPDLSMVSFLFRNPSSYPHKPALIDADSSQVLSWSQFKSTLVKLSHGLLRLGINKSDVVLIFAPNSIQFPLCFLAVVAIGAVATTANPVYTVNELAKQIKDSKPKLVITVPELWDKVKDFNLPAVFLGPNQFSFSSSSSKVTHFEDLVNLAGPRCGSDFPANNVKQNDTAALLYSSGTTGTSKGVILSHKNFIAASLMVSMDQELAGETHNVFLCVLPMFHVFGLAVILYSQLQIGNAVVSMGKFDLENLLRAVERYRVSHLWVVPPVILALAKQSVVEKYDLSSLRHIGSGAAPLGKDLMEECTRNFPKAVIIQGFGMTETCGIVSIENASVGIRNTGSAGMLVSGVESQIVSVDNLKPLPPNQLGEIWVRGPNM…
Jr4CL34	LOC109014071	MELLKPSAANFYPLTILGFLERAATVYADCPSIVYNTNLYTWSQTYRRCLQVASSLSSIGIQRHDVVSVVAPNIPAMYELHFAVPMCGAILNNINTRLDARTISALLCHSESKLVFVDQESSSVIHEAISFFPPNSYLPLLVLIEDGEVSLPPISNTAKFVTTYSHMVDNGDPDFKWIHPKSEWDPMILNYTSGTTSSPKGVVHSYRGIFIITVVSLINWSIPAQSVYLWTLPMFHVNGWSFTWGMAAVGGTNICLRKFDVLTTYSLIKRHGVTHMCGAPVVLNMLSNSPKVETLTNPVHFLTAGAPPPAVVIYRSELLGFIVSHGYGLTETAGIILSCAWKKHWNSLPGAERAKLKERQGVKTIGLVEVDVLDPRTGESVNWDGTSLGEIVLRGGSVM…
Jr4CL35	LOC108982330	MSTEVMYTVKVEESRPATHQKPSAGPVYRCIYAKDGLLDFPAGLESPWQFFSDSAKRSPSNPMLGRRQTTDSKVGPYIWLTYQEVYNTAIRIGSAMRSLGVNPGDRCGIYGSNCPEWITAMEACSSQAVTFVPLYDTLGANAVEFIVNHAEVSIAFVQENKIPAILSCLPRCSANLKTIVSFSNVSSAQKQEAEEFGASCFSWEEFSKLGTLNCELPPKQKTSVCTIMYTSGTTGEPKGVILTNGAIMAEVLSIEHLLFLTDKVATEEDSYFSYLPLAHVYDQIMECYSIYKGCSIGFWQGDIRFLMEDIQELRPTIFCGVPRVYDRIYSGIEKKISSGGAFWKTLFQYAYNYKLGNLEKGLSQDKAAPLLDRLIFDKIKQALGGRVRIMLSGAAPLPR…
Jr4CL36	LOC109002299	MEGVVQCSANYTPLSPISFLERAAIVYGDKVSMVYGTEKTSWKETHERCIKLASSLVQYFGISRGDTVAAIAPNVPALYELHFGVPMAGAVLSALNTKLDASMLALLLEQLEAKIIFIYYEFVEVVFKAVDILSGREGKPPVQVLVLIEESDQITAPSILTKETPAGCSLVYYNALLARGRADFEIVPPKNECDPISVNYTSGSTGIPKGAIYSHRAAYLNSLAAVFRSDMRQMPVFLWTVDMFRCNGWCFTWAMAALGGTNIFLRTELSSKSIFDAINIHRVTHLCGAPTLLNIIADAPATDHQRPLPSRVNITVAGALPPPQILMKVTELGFNISHGYGMTEALGPAAILGPWESRLQNSSKFIMDEQTERIKGREGLHNLIMDGVDVKDPKTMKSI…
Jm4CL1	Jma000025766	KAYLTHIHVRFCHSRESSNLSTYIRYSLANSSIKDKMSVEEAPWKTTTEEESANPQQGFDEKSGFDPETGIYHSLVKLGEQKQIPSRPDLDTATFVLSQFPDPHKSESQIALIDAATNQHVTYAQLHRSIRSLASGLYHALGVRKGDVVFVLSPNSLLYPTICLAVLSVGAVLTTANPLNTKAEIAKQVRDSGAKLAISAPAELHKLVPTGVPTVLTSGKSSNDNLLSIEELIECCDDPLELPQISRAQSDTAAILYSSGTTGTSKGVILCKFHFPHDVAPMVSGSNLIRKRRVFVFHSHVSHLRAYVLRARIVMFGNHHGFELQVMLDAIQAHKISNIPAVPPVILGLVKYARKEGSDLSCLRRVGSGAAPLSKEVADRFRERFPWVELRQGYGLTES…
Jm4CL2	Jma000025641	MDLTHGFSHHAAAAAAVRQPSHHHRAPRALSNPHRQIQVTATPSSLSIAAHIVPVASLAVIRDFEIGEGFQASDSVTFMEVVKEVSRQGCASRDRVAIRADKQKSKREKPSLSVDGVGGLGHLGGARIGIVAKPSAEFVAGMLGTWLSGGVAVPLALSYPEAELLHVMNDSDVSIVLSTEDHHEFLQEVASKCAARHSLIPPVLSISSQKNAHDHSEPGGIDERGILQRNIETSSEDPALIIYTSGTTGKPKGVVHTHRSITAQVEFMPKFSVRGIWQRWRESYPIEGTKADDAITVFTGVSLVPTMYTRLIQGYEAMDPELQAASASAARQLRLMMCGSSALPEPVMQQWETITEHRLLERYGTTEFVMAISNPLEGIRKARTVGKPFPGVQVKILAE…
Jm4CL3	Jma000017527	MDSTTAQRRLKAIHGHLVADGESHPPAPSQSHRCRGYSVVLPEKLQSGKWNVYRSVRSPLKLVSRFHDHPEIGTLHDNFVFPFCKHRHSVDTFRDYKYLGTRIRVDGTIGLSAKLFIYCFLIHLHYFSPVKVQMDDIWRSRYCSGSCIGLYFINRPEWLIVDHACSAYSFISVPLYDTLGPEAVKYIVNHAALQVIFCVPQILNTLLSFLLDIPTVRLIVVVGGIDDQIPKLPSSTGVEVVTYSKLLSQGRSNLQPFCSPKPDDVATICYTSGTTGTPKGAVLTHGNLIANVAGTSLCAKFFPSDDNMKLMDDMAALRPTIFCSVPRLYNRLDALMCSITNAVKTSSGLRQRLFNAAYNAKKQAILSGKNPSPMWDKLVFNKIREKLGGRVRFMVSGAS…
Jm4CL4	Jma000005757	MVFYKNIEVNLVSSRTYMWQFYLADAFRAIRLRLEHSRICVSDTSLLVKSKRGDARDRSAKEVKMAGKDIDDLPKNAANYMALTPLWFLERAALVHPNRASLVHGSRRYTWQDTYLRCRRLASALSRHSIGLGCTVAVIAPNVPAIYEAHFGVPMAGAVLNAVNIRLNASAIAFLLSHSSAAVVMVDQEVFVLAEEALKILKEKNRSFKPPILVVIGDENCDPNELKYALQKGAIEYEKFLETGDPDFAWKPPEDEWQSIALGYTSGTTASPKGVVLSHRGAYVMSLSNPIIWGMNEGAVYLWTLPMFHCNGWCFTWSLAALSGTNVCLRQVSAKAVYSAIANHSVTHFCAAPVVLNNIVHAPPEETILPLPHVVHVMTAGAAPPPLFSLKCLKKASVS…
Jm4CL5	Jma000002441	MSIQTEQPGELVFRSKLPDIYIPKHLPLHSYCFENISKVGSRPCLINGSTGKVYTYYDVELTARKVASGLNKLGVGKGDVVMLLLPNSPEFAFVFLGASHLGAMTTAANPFFTAAEISKQAKSSKAKLIITQACYYDKVKDFAYENGVKTMCIDDSPPQDCLHFSELTQSDENNIPTVDISPDDVVALPYSSGTTGLPKGVMLTHKGLVTSVAQQVDGENPNLYFRSEDVILCVLPLFHIYSLNSVFLCGLRAGAAILLMQKFEIVSLLQLIQKYKVSIMPIVPPIVLAISKSPDLDKYDLSTIKMLKSGGAPLGKEIEETVKAKFPNAKFGQGYGMTEAGPVLSMCLAFAKEPFEVKSGACGTVVRNAEMKIIDPETGSSLPRNQPGEICIRGDQIMK…
Jm4CL6	Jma000000107	VKTVVMQPYNKAHVHGTLALMAPIQTEQPGELIFRSKLPDIYIPKHLPLHSYCFENISEVGSRPCLINGSTGKVYTYYDVDLISRKIASGLNKLGIRQGDVVMLLLPNSPEFAFVFLGASHLGAITTAANPLYTAAEISKQAKSSNAKLIITLACNYEKVKDLAHENGVKIMCIDSPPEQDCLHFSELTQADENSIPKVDISPDDVVALPYSSGTTGLPKGVMLTHKGLVTSVAQQVDGENPNLYFHSEDVILCVLPLFHIYSLNSVFLCGLRAGAAILIMPKFDIVSLLELIQKHKVSIMSIVPPIVLAIAKSPDLEKYDLSSIRMLKSGGAPLGKEIEETVKAKFPNAKFGQGYGMTEAGPVLSMCLAFAKEPFDVKSGACGTVVRNAEMKIVDPET…
Jm4CL7	Jma000011784	MDSAAAQRQQGYSVVLPEKLQLGKWNVYRSTRSPLKLVSRFQDHPEIGTLHDNFVHSVDTFRDYKYLGTRIRVDGTVGEYKWMTYGEAGTARSAIGSGLIYHGISKGSCIGLYFINRPEWLIVDHACSAYSYISVPLYDTLGPDAVKYIVNHAAVQVIFCVPQTLNSLLSFLFDIPTIRLIVVIGGIDDQIPKLPSSTGVEVVTYSKLLSQGAVLTHGNLIANVAGTSLSNKFYPSDVYISYLPLAHIYERANQVSMAYHGVAVGFYQGDNMKLMDDMAALRPTIFCSVPRLYNRIYAGIINAVKTSGVLRERLFNAAYNAKKQAILSGKNPSPMWDKLVFNKIRGKLGGRVRFMASGASPLSPDVMDFLKICFGGQVTEGYGMTETSCVISGIEEGDN…
Jm4CL8	Jma000000808	MSPSSFKSFNYHLFRPAFTLSFGSLLRRLTTPLARVYPSRLYSSSSSGTFMEVVKEVVKQGSAAGDGVAIRADKQSYSYVQLISSALKISNILSSNDLKTAYKESKYEESSLSFDGVGELGRLCGARIGIVAKPSAEFVAGMLGIWLSGGVAVPLALSYPEAELLHVMNDSDVSMVLSTDDHHELLQEVASKCAARFSLIPPVLSVSSQKNASDHPQPGEIDEHGIFHGNTKSSSEDPALIVYTSGTTGKPKGVVHTHRGITAQVEFMPKFSVRGIWQRWCESYPIKGTRADDAITVFTGVPTMYTRLIQGYEAMDPEVQAASASAARQLRLMMCGSSALPQPVMQQWETITGHRLLERYGMTEFVMAISNPLRGMRKAGTVGKPLPGVQVKILPEDKN…
Jm4CL9	Jma000004081	MENLTITGMLRRVAGDFSSRRALSVSGKFDLTYARLQELVESAASRLVAADVNVGDVVALVFPNTVEFVIMFMAVIRARATAAPLNPAYTSDEFEFYLADSDSKLLLTSEKGNDPAQAAASKLKIPHVTATLSEADAELTLSLTQSESEKNSVSNLTNDPDDVSLFLHTSGTTSRPKGVPLTQLNLASSVQNIKAVYKLSESDSTVLVLPLFHVHGLLAGLLSSLGSGAAVALPAAGRFSASTFWPDMIQYNATWYTAVPTIHQIILDRHLDKPERAYPKLRFIRSCSASLAPAILSRLEDSFGAPVLEAYAMTEAAHLMSSNPLPENGPHKPGSVGKPVGQEMVILDENGVVQEAERSGEVCIRGPNVTKGYKNNPEANKAAFRFGWFHTGDLGYLDS…
Jm4CL10	Jma000018326	MDQLPKCGANYAPLSPITFLDRASKFYANRTSVIYERTRFTWQQTYERCCRLASSLRSLNIVKNDVVSVLAPNIPAMVPESSIPLVIVIDDIDSPTGVRLGELEYEQLVHKGNPRYVPGDLEDEWDPIALNYTSGTTSEPKGVVYSHRGAFLSTLSLVLGWEMGSEPVYLWTLPMFHCNGWTFTWGIAARGGTNVCLRNSTASDIYRSIAMHKVTHMCCAPIIFNVLLQAEPKERGQKIAPPVQILTGGAPPPAALLEKIEPLGFHVTHAYGLTEATGPALVCEWQAKWNQLPRDDQAKLKARQGISILTLADHPRVLEAAVVAMPHPHWGESPCAFVTLSKNSAGGTDVDVSEAEIISYCRKNLPHFTVPKKVVFLAELPKNSTGKILKNELRDKAKH…
Jm4CL11	Jma000018342	MEELKPKPANSSPLTPIGFLDRAAAVYGDCPSVVYNDTTYTWSQTHRRCLQLASSLSSLGIKSGHVVSVLAPNLPAMYELHFAVPMAGAILNTINTRLDARMVSIILRHGESKLVFVDHLCRNLAVEALSLFPPHVQPPVLILITDDEVSLTVPSSSLADHFLATYEGVVEKGDPEFKWVRPQSEWDPMVLNYTSGTTSSPKGAVHCHRGVFIVALDALIDWSVPKHPVYLWTLPMFHANGWSFPWGMAAVGGTNVCLRKFDGHTIYRLIERHGVTHMCGAPVVLNMLSNSSDYNKRSLRKPVESVLYSHPAVNEVAVVGRPDEFWGESPCAFVSLKDDARMATEKEIIEFCRAKLPHYMVPKTVVFRDDLPKTSTGKIQKFVLREIAKSMGSSRASRM
Jm4CL12	Jma000018299	MEELKARPANSSPLTPLGFLERAATVYGDCPSIIYHTTNFTWSQTHRRCLKVASSIVSLGIARGQVVSVVAPNIPAMYELQFAVPMSGAILHSINTRLDARTVSVLLRHGESKLIFVDYLSRSLVLEALSFLPPNTPRPLLVLITDDDDDADHTHDSSPAVDFCSSYESLVERGDPEFKWVRPKSEWDPMILNYTSGTTSSPKGVVHCHRGIFIITIDSLIDWGVPKQPVYLWTLPMFHANGWSYPWGIAAVGGTNICLRKFDGPTIFGLINKHGVTHLCGAPVVLNMLTNSPNNQKLQKPSVLYMHPAINEAAVVARPDEFWGETPCAFVSVKDGLTRKPTEKEIIEFCRAKLPHYMVPKTVVFKDELPKTSTGKIQKFVLREIAKAMGSRASRM
Jm4CL13	Jma000027556	MDQLPKCGANYTPLTPLTFLNRASKFYANRTSVIYERTRFTWRQTYERCCRLASSLRALNILKNNVVSVLAPNIPAMYEMHFAVPMAGAVLNTINTRLDAKTIATILGHSEAKVFFVDCQFVPLAREALRLLMADSKHSLGAESSIPLVIVIDDIDSPTGVRLGELEYEQLVQKGNPRYLPGELEDEWDPIALNYTSGTTSEPKGVVYSHRGAYLSTLSLVLGWEMGSEPVYLWTLPMFHCNGWTFTWGIAARGGTNVCLRNATASDIYRSIAMHKVTHMCCAPIIFNILLQAEPKEQGQQIITSPVQILTGGAPPPAALLEKVEPLGFHVTHAYGLTEATGPALVCEWQEKWNQLPRDDQAKLKARQGISILTLADVDVKDLKTMASVPHDGKTLGEI…
Jm4CL14	Jma000028486	MVSVVSSSSIEPQIQDFSPKISHSQNHEASETGRVFRSKLPDIPISNHLPLHTYCFEHISEFSDRPCLIVGSTGKSYTFAETHLISQKVAAGLFNLGIRKGDAIMILLQNCAEFVFSFIGASMLGAVTTTANPFYTSAEVFKQFRASRAKLIISQSQYVDKLREPGEDYPKLGEDFTVITVDDPPEKCLHFSVLSEANESEIPTVSIDPEDPVALPFSSGTTGLPKGVVLTHKSLITSVAQQVDGENPNLYLKPEDVVLCVLPLFHIYSLNSVLLCSLRVGAAVLLMQKFEIGSLLELIQRYRISVVAVVPPLVLALAKNPIGYGMTEAGPVLSMCLGFAKQPFPTKSGSCGTVVRNAELKVIDPETGSSFGFNQPGEICIRGSQIMKGYLNDPEATAS…
Jm4CL15	Jma000019994	MGTYAQNLKQDEEHVFKSRFPAVTVPDDMTLPQFVLQNAELYADKVAFVEAVTGKQITYSDVVRGTMRFGKALTSLGLSKGQVVIVVLPNVAEYAIVALGIMTAGGVFSGANPSSHVSEIKKQVEAAKAKLIVTNGPNYEKVKGLGIPVIIQGEEVIEGAMNWNKLLEAADRAGTSPRNKDVHQNDLCALPFSSGTTGLSKGVMLTHRNLIANLCSTLFSVRPEMVGQVTTLGLIPFFHIYGITGICCATLRNKGKVVVMERFELRTFMNALITQEVTFAPIVPPIILQLVKNPIVEEFDLSMLKLRAIMSAAAPLAPELLNAFENKFPGVQVQEAYGLTEHSCITLTLVDPQTVSSPSKKNSVGYILPNLEVKFINPETGQSLPMNTPGEICVRSQCV…
Jm4CL16	Jma000019872	MLCVENHLNLAVSSGMNLAGYTYVRKTSSMEGLVQCSANYIALSPISFLERAAIVYGDEVSVVYGSAKTSWRETYERCVKLASALVLHLGISPGDTLEPKIIFVYHELVEVVEKALNTLSKRKSRPPQLVLIPENYDQTSSSTLTETPADSMDYNGLLAIGKADFETVRPNNECDPISVNYTSGSTGIPKGAIYSHRAAYLNSIAAIFRTDMRQMSVFLWTVDMFRCNGWCFTWAMAAVGGTNIFLRTEVLSAKLIFEAIDIHKVTHFCGAPTILNIIADAPASHQRRPPLPSRVDIIVAGALPAPQVLMKVTELGFNLSHGYGMTEALGPAVVVPWEPRLQYSTKSNEQTEITKLREGTHNLLMDGVDVKDPKTMKSIPYDGKTIGEVMFRGNALMLG…
Jm4CL17	Jma000016902	MSTEVMYTVKVEESRPATHQKPSAGPVYRCIYAKDGLLDFPAGLESPWQFFSDSAKRSPSNPMLGRRQTTDSKVGPYIWLTYQEVYNTAIRMGSAMRSLGVNPGDRCGIYGSNCPEWITAMEACSSQAVTFVPLYDTLGANAVEFIVNHAEVSIAFVQENKIPAILSCLPRCSANLKTIVSFSNISSTQKQEAEELGASCFSWEEFSKLGTLNCELPPKQKTSVCTIMYTSGTTGEPKGVILTNGAIMAEVLSIEHLLFLTDKVATEEDSYFSYLPLAHVYDQIMECYSIYKGCSIGFWQGDIRFLMEDIQELRPTIFCGVPRVYDRIYSGIEKKISSGGAFWKTLFQYAYNYKLGNLEKGLPQDKAAPLLDRLIFDKIKQALGGRVRIMLSGAAPLPR…
Jm4CL18	Jma000016662	MVYGTQKTSWKETHQRCIKLASSLVLYFGISRGDTVAAIAPNVPALYELHFGVPMAGAVLSALNTQLDATITVRGQNHFYLQRVRRGSFRGIKHTLRQKRQAPPVQVVLVLIAESDQITAPSILTKETPAGCSLEYYNALLARGRADFEIVPLKNECDPISVNYTSGSTGIPKGAIYSHRAAYLNSLAAVFRSDMRQMPVFLWTVDMFRCNGWCFTWAMAALGGTNIFLRTELSSKFIFDAIYIHKVTHLCGSPTLLNIIADAPATDHQRPLPSRVNITVAGALPPPQILMKVTELGFNISHGYGMTEALGPAAILGPWESRLQNSSKFIMDEQTERIKGREGLHNLIMDGVDVKDPKTMKSIPCDGKTIGEVMLKGNALMLGYIKNPKVAQEAFRGGW…
Jm4CL19	Jma000012754	MAQKSNLVIDPKSGFCKSNSVFYSKRKTPAHPLNHFLDVTTFISSRAHHGKIAFVDASTGRHLTFPDLWLAVDSVATCLSEMGVKKGQVIFLLSPNSIFFPVVCLAVMSLGAVITTTNPLNTNREIAKQITDSKPVLAFTTRELVPKLAGSNLRIVLLDEQSIPTVQNARIVASLEEMLKKHPSGTRVRERVNQDDTATLLYSSGTTGASKGVVGSHKSLIAMVQIVLSRFNLDEGDHRFICTVPMFHIYGLAVFALALLASGTTVVILSKYEMHDMLSAIEKYRVTYLPLVPPILVALVNSADQIRTKYNLSSLQSVLSGGAPLSKEVIEGFAERYPTVTILQGYGLTESSGVGASTDSLEESRRYGTAGLLSSGMEAKIVSPETGEALPVNRPGELW…
Jm4CL20	Jma000012573	MTRTESEQKSKQLKQRQSKSSNMAIESKPSSIDPRSGFCNSNSIFYSKRELTPHPPNPYLDVTTFISSHAHHGDIAFLDASTGRHLTFSDVWLAVDSVASSLSDMGVRKGDVILLLSPNSIFFPVVSLAVMSLGAVISTTNPINTAQEIAKQIADSKPIIAFTTHQLVPKLAESSLRIVILDEHQSIPAVRNARIVATLEEMLKKQPRGDVRVRDRVNQDDMATLLYSSGTTGTSKGVVISHRSLIAMVQIRSVRSKGNEGLEHRFLCTVPMFHVYGLTAFVLALLASGTTVVILPKYDMHDMLSAIEKYRITSIPVVPPILAAMVNGADRILSKYDLSSLQLVSNGGAPTSKKVIEKFMERYPAVTILQAYGLTESTAVGAYTNSMEESKRYGTVGLL…
Jm4CL21	Jma000010270	MEAQARRRLHAVQCHLLPAYTSSNDPHSLVQPNLTAGKFVQGQGYSVVLPEKLQTGKWNVYRSARSPLKLVSKFPDHPEIGTLHDNFLHAVETFCDYKYLGTRIRVDGTVGEYKWMTYGEAATAREAIGSGLWHHGLREGACIGLYLINRPEWLIVDHACSAYSYISVPLYDTLGPEAVKYVVNHADLQAIFCVPETLNSLLSFLSEIPSVHLVVVVGGMDEYLPSLPPASGVKVISYLKLISQGHSGLQPFCPPKPEDIATICYTSGTTGTPKGVVLTHRNLISSAAGSCHATKFYPSDVYMSYLPLAHIYERTNQVVSVYYGVAIGFYQGDNLKLMDDLSSLRPTIFCSVPRLYNRIYAGIINAVTASGMLREKIFRVAYNSKKKAIMSGQNPSPIW…
Jm4CL22	Jma000009129	MAQKSNLVIDPNSGFCDSNSVFYSKRKPIAHPPNPFLDVTTFISSRAHHGKIAFVDASTGSHLTFSDLWLAVDSVSTCLSDLGVEKGHVVLLLSPNSIFFPVVCLAVMSLGAVITTTNPLNTTREIAKQIADSKPVIAFTTRQLVPKLAGSNLRIVLLDEQSTPAVQNALIISTYGEMLKKQPRRTRVRARVNQEDTATLLYSSGTTGASKGVVGSHKSLIAMIQIVLGRFNLDGDHRFICTVPMFHIYGLAVFALALLASGTTVVILSKYEMHDLLSAIQKYRITYLPLVPPILVALVNGADQIRSKYDLSSLQSVLSGGAPLSKEVIEGFVERYPAVTILQGYGLTESTGVGASTDSLEESRRYGTAGLLSPGMDAKIVEPETGKALPVNRTGELWL…
Jm4CL23	Jma000028229	MTKSYDPKTQTYSSPRPPMDFPTNPNLSLTSFLFQNNNSFPHSLALIDADNGKSMTFHQLKLHVSKLAHALLRLNIRKNDVVLVVAPNSIDFPVCFLAIVALGAIASTCNPSYTVEELSKQVTDCNPKFIISVPELWHKIEKFNLPSIIIPSSNSTGITNMTTSKIWYYSELIKSNRACDFPASNVTQSDIAVLLYSSGTTGTSKGVILTHQNFIATSLMVTADQDRYGDPKNVFLCFLPMFHVFGLVVVTYAQLRRGNTVVSMGKFEFEKMLGAVEKYRVTYLSVVPPVMILLAKRNAVLKKFDLSSLKRIGSGAAPLGIDVMEECAKNLSHAAITQNYADSFHRKIQGEESCLSGSAGTLASGVESQIISTDTLKPLPPNQLGEIWIRGPNMMKGLQ…
Jm4CL24	Jma000023720	MADVQTNPSIPVDPNSGFCHKTKTFQSLRPRVPLPPLSQPLSIADFTLSELLLRSSAFKSTTTVLVESSTGVHVSYSLFLSQIHSLTTSLRSSTSLSKGQVAFILAPPSLHVPVLYFALLALGVTISPSNPLGSDSEISYQVRLCNPVIAFATSSTSHKLPSLPLGTILLDSPEFLSMINGSRNGTDRFQQVQVSQSDSAAILYSSGTTGRVKGVLLTHRNLIALLAKFRQLLPETDQNQTEMLQPHPVCLFTLPLFHIFGFIMLVRAVARGETLVLMSRFDLEGMLSAVEKYRVTYIPVSPSVVVALAKSDLVNKYDLSSLQLLGSAGAPLGKEVAERFAAKFPNVTIVQGYGLTESGAGGAQMVTPEESRRHGSVGRLAENMEAKIVDPVTGEALTP…
Jm4CL25	Jma000007424	MASDSTNLFNCHITENNTTQIQKTSTTQNPKPHPDWYSPETGIYHSKHIPVELPSDPFLDVVSFLFSHKHHGVSALIDPSSGSSVSYPELYPLVESMASGLHIMGVSPGDVVLILLPNSIYYPIVFLGVLYLGAIATTMNPLSKVLEIKKQIDDCNVCLAFTSPEKVQKLQALGIPAIAVPEDLNLYSKQTAFSAFFKLISGSFGLAPRPVIKQQDTAAIMYSSGTTGMSKGVVLTHGNFIAMLELFVRFEASQYEYSSVDNVFLAVLPMFHIYGLSLFVLGLLSLGSSIVVMRKFDMNEVMNVIDRYSVTHFPVVPPMLSALTRKAKDVVRSSCKSLKQVSCGAAPLTSKVIEDFIQTLPDVDLIQGYGMTESTAVGTRGFNTENIQNYSSVGLLAPN…
Jm4CL26	Jma000027081	MENLTLTGLLKRAASEFPTRRALSVSGKFDFTHDRLQQLVDHAASLLLASGINPGDVVALTFPNTVEFVVVFLAVIRCRATAAPLNSAYTAEEFEFYLSDSESKLLITPKEGIQSAQAAASKLKIRHATATLQDAESKLSISTSESESISDCSVVEVVNDPSDVALFLHTSGTTSRPKGVPLTQLNLASSVRNIKSVYKFRESDSTVLVLPLFHVHGLIAGLLSSLAAGAAVTLPSAGRFSASTFWSDMLSYGATWYTAVPTIHQIITDRHFSKPEPSYPKLRFIRSCSASLAPSVLSRLEEAFGAPVLEAYAMTEAAHLMATNPLPEDGGHKTGSVGKPVGQEMAILNENGVRQPEGVHGEVCIRGPNVTKGYKNNPEANKTAFSFGWFHTGDIGFFD…
Jm4CL27	Jma000008665	MENHPTLTGLLQKAASEFPTRRALSLSGKLDITHLRLQQLVDNAATLLRASGISPGDVVALIFPNTVEFVVMFLAVIRCRATAAPLNPAYTAEELEFYLSDSESKLLITTKEGIQSAQAAASKLRIPHVTATLPDPQSGISISTSGADSISNDSVSVSELVNDPSDVALFLHTSGTTSRPKGVPLTQLNLASSVRNIKSVYKLTELDSTVLVLPLFHVHGLIAGLLSSLVSGAAVTLPAAGRFSASTFWSDMLAYGATWYTAVPTIHQIVLDRHHSKPEPFYPKLRFIRSCSASLAPTVLDRLEEAFEAPVLEAYAMTEAAHLMASNPLPENGVHKSGSVGKPVGQEMAILNENGLRQPEGVSGEVCIRGPNVTKGYKNNPEANKGAFTFGWFHTGDVG…
Jm4CL28	Jma000004731	MADDEATFSGYPIDPSNGFCHKTKIFHSLRPRVSLPPPSQPLSIAQFCFSLLQSSPSAISSTTVLIDSSTGQRLSYSEFLDQIHSLVVALRTSTSLSKGHVAFILAPSSLQVPVLYFALLTLGVTISPANPLSSDSEIAHQVRLCKPVIAFAVSSASDKLPALPLGTIFIDSPKFLTMISGSRTDTDQLERVQVSQSDSAAILYSSGTTGRVKGVMLTHGNLIALIAGFFHLQRESDQNQNQPQPQPVSMFTLPLFHVFGFFMLVRSVTMAETLVLMGRFDFESMLRAVEKYRVTYMPVSPPLVVALAKSDLVNKYDLSSLQLLGCGGAPLGKEVAEHFAAKFPNVAIVQGYGLTESGGGAARMMWEESQQHGSVGRLAENMEAKIVDPVTGEALPPGQ…
Jm4CL29	Jma000003937	MEKSGYGRDGIFRSLRPPLVLPTDPDLSMVSFLFRNPSSYPHKPALIDADSSQVLSWSQFKSTLVKLSHGLLRLGINKSDVVLIFAPNSIQFPLCFLAVVAIGAVATTANPVYTVNELAKQIKDSKPKLVITVPELWDKVKDFNLPAVFLGPNQSSFSSSSSKVTHFEDLVNLAGPRCGSDFPANNVKQNDTAALLYSSGTTGTSKGVVLSHRNFIAASLMVSMDQELAGETYNVFLCVLPMFHVFGLAVILYSQLQIGNAVVSMGKFDLENLLRAVERYRVSHLWVVPPVILALAKQSVVKKYDLSSLRHIGSGAAPLGKDLMEECARNFPKAVITQNQWSCWRTNELGVGALSRVGVQLDTMSGDNVAPLVFLPPIADWILPKVNEIQQFIGISHGG…
Jm4CL30	Jma000028446	MHQLKMEKSGYGRDGIFRSLRPPLVLPSDPNLSMVSFLFRNSSSYPNKPALIDADSSQTSFSQFKSTVIKVSHGLLRLGIKKSDVVLIFAPNSIQFPVCFFGVVAIGAVASTVNPVYTINELAKQIKDSEPKLIITVAELWDKVKDFNLPAVFLGPDHSSPSSNVIHFDDLVLAGSGSGPDFPLNDVKQNDAAALLYSSGTTGTSKGVILSHRNFIAASLMVTMDQELAGEKHNVLLCVLPMFHVFGLSAIVYSQLQIGNAVVSMRRFELEKFLSTVERYRVSHLWVVPPVILALAKHSANNKYDLSSLKHIGSGAAPLGKDIMEEFARKFPHVVIFQGYGMTETCSVISVENPRVGIRHTGYYNNPQATKLTIDNKGWVHTGDLGYFDGDGHLYVVDR…
Jm4CL31	Jma000003389	MESLKPSAANVYPLTILGFLERAATVYADSPSIVYNTNLYTWSQTYRRCLQVASSLSSIIRRHDVVSVVAPNIPAMYELHFAVPMCGAILNNINTRLDARTISALLRHSESKLVFVDQESSSVIHEAISFFPPNSYLPLLVLIEDGEVSLPPLSNTAKFVTTYSHMVDNGDPDFKWIHP ESEWDPMILNYTSGTTSSPRVWSTPTEESSSSPLFLSSIVLYSNPAVNEAAVVARPDEFWGETPCVFLSLKTDLVEKPTEKEIIDFCRIRLPHYMAPKKVVFRDELPKTSTGKVEKFILREIAKAII

## Sheet: Table S3
Table S3 The four duplicated types of 4CL genes in Juglans regia and J. mandshurica.
Gene name	Whole genome duplication (WGD)	Tandem duplication (TD)	Dispersed duplication (DSD)	Proximal duplication (PD)
Jr4CL1				√
Jr4CL2				√
Jr4CL3	√
Jr4CL4	√
Jr4CL5	√
Jr4CL6			√
Jr4CL7	√
Jr4CL8			√
Jr4CL9
Jr4CL10			√
Jr4CL11	√
Jr4CL12	√
Jr4CL13			√
Jr4CL14	√
Jr4CL15			√
Jr4CL16			√
Jr4CL17	√
Jr4CL18
Jr4CL19	√
Jr4CL20
Jr4CL21	√
Jr4CL22	√
Jr4CL23	√
Jr4CL24	√
Jr4CL25
Jr4CL26		√
Jr4CL27		√
Jr4CL28				√
Jr4CL29	√
Jr4CL30	√
Jr4CL31
Jr4CL32			√
Jr4CL33	√
Jr4CL34			√
Jr4CL35			√
Jr4CL36	√
Jm4CL1			√
Jm4CL2	√
Jm4CL3	√
Jm4CL4			√
Jm4CL5	√
Jm4CL6	√
Jm4CL7	√
Jm4CL8	√
Jm4CL9	√
Jm4CL10	√
Jm4CL11		√
Jm4CL12		√
Jm4CL13	√
Jm4CL14			√
Jm4CL15			√
Jm4CL16	√
Jm4CL17			√
Jm4CL18	√
Jm4CL19	√
Jm4CL20			√
Jm4CL21	√
Jm4CL22	√
Jm4CL23	√
Jm4CL24	√
Jm4CL25			√
Jm4CL26	√
Jm4CL27	√
Jm4CL28	√
Jm4CL29	√
Jm4CL30			√
Jm4CL31			√

## Sheet: Table S4
Table S4 Number of exon of 4CL genes in J. regia and J. mandshurica.
Gene name	Number of exons
Jr4CL1	3
Jr4CL2	1
Jr4CL3	2
Jr4CL4	4
Jr4CL5	6
Jr4CL6	7
Jr4CL7	3
Jr4CL8	10
Jr4CL9	6
Jr4CL10	11
Jr4CL11	6
Jr4CL12	5
Jr4CL13	3
Jr4CL14	23
Jr4CL15	18
Jr4CL16	4
Jr4CL17	5
Jr4CL18	4
Jr4CL19	6
Jr4CL20	6
Jr4CL21	3
Jr4CL22	2
Jr4CL23	2
Jr4CL24	5
Jr4CL25	5
Jr4CL26	5
Jr4CL27	6
Jr4CL28	5
Jr4CL29	5
Jr4CL30	2
Jr4CL31	6
Jr4CL32	6
Jr4CL33	6
Jr4CL34	1
Jr4CL35	19
Jr4CL36	2
Jm4CL1	5
Jm4CL2	15
Jm4CL3	21
Jm4CL4	5
Jm4CL5	5
Jm4CL6	6
Jm4CL7	21
Jm4CL8	15
Jm4CL9	4
Jm4CL10	4
Jm4CL11	2
Jm4CL12	2
Jm4CL13	3
Jm4CL14	6
Jm4CL15	6
Jm4CL16	3
Jm4CL17	19
Jm4CL18	3
Jm4CL19	5
Jm4CL20	5
Jm4CL21	23
Jm4CL22	5
Jm4CL23	6
Jm4CL24	6
Jm4CL25	6
Jm4CL26	3
Jm4CL27	3
Jm4CL28	12
Jm4CL29	8
Jm4CL30	6
Jm4CL31	2

## Sheet: Table S5
Table S5 Estimated Ka/Ks ratios of duplicated 4CL gene pairs in J. regia and J. mandshurica.
Homologous gene pairs					Ks	Ka	Ka/Ks
Name	ID		Name	ID
Jm4CL6	Jma000000107	vs.	Jr4CL12	LOC108986343	0.0533613	0.557211	0.0957649
Jm4CL5	Jma000002441	vs.	Jr4CL12	LOC108986343	0.0048586	0.012829	0.378722
Jm4CL5	Jma000002441	vs.	Jr4CL29	LOC108998277	0.0505321	0.531799	0.095021
Jm4CL6	Jma000000107	vs.	Jr4CL29	LOC108998277	0.0093031	0.050263	0.185088
Jm4CL14	Jma000028486	vs.	Jr4CL32	LOC108988342	0.0059498	0.0342917	0.173508
Jm4CL29	Jma000003937	vs.	Jr4CL11	LOC108980442	0.0099033	0.0401722	0.246523
Jm4CL30	Jma000028446	vs.	Jr4CL11	LOC108980442	0.0122777	0.0332039	0.369767
Jm4CL29	Jma000003937	vs.	Jr4CL33	LOC109020728	0.265479	1.35848	0.195424
Jm4CL23	Jma000028229	vs.	Jr4CL33	LOC109020728	0.0048586	0.012829	0.378722
Jm4CL14	Jma000025766	vs.	Jr4CL16	LOC109011341	0.0542318	0.0993023	0.546128
Jm4CL29	Jma000003937	vs.	Jr4CL9	LOC108982339	0.248916	1.32657	0.187639
Jm4CL23	Jma000028229	vs.	Jr4CL9	LOC108982339	0.0304209	0.042639	0.713454
Jm4CL19	Jma000012754	vs.	Jr4CL24	LOC109002916	0.0108313	0.0351161	0.308441
Jm4CL22	Jma000009129	vs.	Jr4CL24	LOC109002916	0.0680219	0.372725	0.182499
Jm4CL19	Jma000012754	vs.	Jr4CL17	LOC109004287	0.066767	0.419623	0.159112
Jm4CL22	Jma000009129	vs.	Jr4CL17	LOC109004287	0.0049174	0.0264768	0.185724
Jm4CL25	Jma000007424	vs.	Jr4CL6	LOC109008312	0.212416	0.23005	0.923344
Jm4CL20	Jma000012573	vs.	Jr4CL25	LOC109013710	0.0100419	0.0507746	0.197776
Jm4CL24	Jma000023720	vs.	Jr4CL19	LOC108986576	0.145205	0.552701	0.262718
Jm4CL28	Jma000004731	vs.	Jr4CL19	LOC108986576	0.0205675	0.0421511	0.487947
Jm4CL24	Jma000023720	vs.	Jr4CL5	LOC108992542	0.0167319	0.0583777	0.286614
Jm4CL28	Jma000004731	vs.	Jr4CL5	LOC108992542	0.140102	0.519263	0.269809
Jm4CL27	Jma000008665	vs.	Jr4CL21	LOC108997073	0.0068396	0.057121	0.119739
Jm4CL9	Jma000004081	vs.	Jr4CL21	LOC108997073	0.145674	1.90135	0.0766163
Jm4CL26	Jma000027081	vs.	Jr4CL21	LOC108997073	0.0779017	0.552631	0.140965
Jm4CL27	Jma000008665	vs.	Jr4CL4	LOC108998601	0.148174	1.86891	0.0792839
Jm4CL9	Jma000004081	vs.	Jr4CL4	LOC108998601	0.0051187	0.0232677	0.219994
Jm4CL26	Jma000027081	vs.	Jr4CL4	LOC108998601	0.143923	1.81579	0.0792621
Jm4CL26	Jma000027081	vs.	Jr4CL7	LOC109014451	0.0111574	0.0601105	0.185615
Jm4CL27	Jma000008665	vs.	Jr4CL7	LOC109014451	0.0776742	0.550316	0.141145
Jm4CL9	Jma000004081	vs.	Jr4CL7	LOC109014451	0.143833	1.74655	0.0823526
Jm4CL11	Jma000018342	vs.	Jr4CL1	LOC109001360	0.144607	0.791914	0.182604
Jm4CL13	Jma000027556	vs.	Jr4CL3	LOC108988258	0.0448768	0.350732	0.127952
Jm4CL10	Jma000018326	vs.	Jr4CL3	LOC108988258	0.0051841	0.0456414	0.113582
Jm4CL31	Jma000003389	vs.	Jr4CL34	LOC109014071	0.0398313	0.121087	0.328948
Jm4CL10	Jma000018326	vs.	Jr4CL22	LOC109010091	0.0431927	0.355554	0.12148
Jm4CL13	Jma000027556	vs.	Jr4CL22	LOC109010091	0.0022536	0.0285862	0.0788374
Jm4CL4	Jma000005757	vs.	Jr4CL13	LOC108982505	0.0689297	0.148335	0.464689
Jm4CL8	Jma000000808	vs.	Jr4CL15	LOC109000578	0.0791305	0.336055	0.235469
Jm4CL2	Jma000025641	vs.	Jr4CL15	LOC109000578	0.0140191	0.0451154	0.310738
Jm4CL3	Jma000017527	vs.	Jr4CL18	LOC109017518	0.797795	2.20609	0.361633
Jm4CL7	Jma000011784	vs.	Jr4CL18	LOC109017518	0.923654	4.34756	0.212453
Jm4CL21	Jma000010270	vs.	Jr4CL18	LOC109017518	0.824704	2.22039	0.371424
Jm4CL17	Jma000016902	vs.	Jr4CL35	LOC108982330	0.0052797	0.0286536	0.184259
Jm4CL16	Jma000019872	vs.	Jr4CL30	LOC109007007	0.0192937	0.0298007	0.647422
Jm4CL18	Jma000016662	vs.	Jr4CL30	LOC109007007	0.172335	0.481807	0.357685
Jm4CL18	Jma000016662	vs.	Jr4CL36	LOC109002299	0.0506584	0.0800486	0.632846
Jm4CL17	Jma000019872	vs.	Jr4CL36	LOC109002299	0.131666	0.403409	0.326382
Jr4CL30	LOC109007007	vs.	Jr4CL36	LOC109002299	0.136887	0.43409	0.315341
Jr4CL3	LOC108988258	vs.	Jr4CL22	LOC109010091	0.0457053	0.33882	0.134896
Jr4CL7	LOC109014451	vs.	Jr4CL21	LOC108997073	0.0808922	0.541718	0.149325
Jr4CL4	LOC108998601	vs.	Jr4CL7	LOC109014451	0.141839	1.73782	0.081619
Jr4CL4	LOC108998601	vs.	Jr4CL21	LOC108997073	0.143673	1.85975	0.0772538
Jr4CL7	LOC109014451	vs.	Jr4CL21	LOC108997073	0.0808922	0.541718	0.149325
Jr4CL5	LOC108992542	vs.	Jr4CL19	LOC108986576	0.14028	0.503721	0.278487
Jr4CL17	LOC109004287	vs.	Jr4CL24	LOC109002916	0.069788	0.381001	0.18317
Jr4CL9	LOC108982339	vs.	Jr4CL33	LOC109020728	0.248943	1.2545	0.19844
Jr4CL11	LOC108980442	vs.	Jr4CL33	LOC109020728	0.0813642	0.464143	0.1753
Jr4CL12	LOC108986343	vs.	Jr4CL29	LOC108998277	0.0504864	0.54974	0.0918369
Jm4CL17	Jma000019872	vs.	Jm4CL18	Jma000016662	0.152289	0.441981	0.344559
Jm4CL27	Jma000008665	vs.	Jm4CL9	Jma000004081	0.150184	1.91117	0.0785821
Jm4CL26	Jma000027081	vs.	Jm4CL27	Jma000008665	0.0761119	0.548238	0.13883
Jm4CL24	Jma000023720	vs.	Jm4CL28	Jma000004731	0.136656	0.559529	0.244235
Jm4CL5	Jma000002441	vs.	Jm4CL6	Jma000000107	0.0534118	0.538106	0.0992591
Jm4CL7	Jma000011784	vs.	Jm4CL21	Jma000010270	0.142588	1.03815	0.137349
Jm4CL3	Jma000017527	vs.	Jm4CL7	Jma000011784	0.0618247	0.331446	0.18653
Jm4CL2	Jma000025641	vs.	Jm4CL8	Jma000000808	0.0998755	0.358604	0.278512
Jm4CL19	Jma000012754	vs.	Jm4CL22	Jma000009129	0.0649703	0.406529	0.159817
Jm4CL12	Jma000028229	vs.	Jm4CL29	Jma000003937	0.269346	1.46667	0.183645
Jm4CL26	Jma000027081	vs.	Jm4CL9	Jma000004081	0.145923	1.76997	0.0824437
Jm4CL10	Jma000018326	vs.	Jm4CL13	Jma000027556	0.0431773	0.366287	0.117879
Jm4CL26	Jma000027081	vs.	Jm4CL9	Jma000004081	0.145923	1.76997	0.0824437
Jm4CL3	Jma000017527	vs.	Jm4CL21	Jma000010270	0.16989	1.13307	0.149937
Jm4CL3	Jma000017527	vs.	Jm4CL21	Jma000010270	0.16989	1.13307	0.149937

## Sheet: Table S6
Table S6 Analysis of syntenic relationships of 4CLs between Arabidopsis thaliana and two Juglans species.
Homologous gene pairs
ID	Name		ID
LOC108988258	Jr4CL3	vs.	AT5G16340
LOC108988258	Jr4CL3	vs.	AT1G65880
LOC108998601	Jr4CL4	vs.	AT3G48990
LOC108992542	Jr4CL5	vs.	AT5G63380
LOC109008312	Jr4CL6	vs.	AT4G19010
LOC109013440	Jr4CL8	vs.	AT1G30520
LOC108982505	Jr4CL13	vs.	AT3G16910
LOC109010453	Jr4CL14	vs.	AT3G05970
LOC109000578	Jr4CL15	vs.	AT3G16170
LOC109004287	Jr4CL17	vs.	AT1G20480
LOC108986576	Jr4CL19	vs.	AT5G63380
LOC109010091	Jr4CL22	vs.	AT5G16340
LOC109010091	Jr4CL22	vs.	AT1G65880
LOC109002926	Jr4CL23	vs.	AT1G76290
LOC109002926	Jr4CL23	vs.	AT1G20560
LOC109002926	Jr4CL23	vs.	AT2G17650
LOC109002916	Jr4CL24	vs.	AT1G20480
LOC109014071	Jr4CL34	vs.	AT1G21530
LOC109014071	Jr4CL34	vs.	AT1G77240
LOC108982330	Jr4CL35	vs.	AT1G49430
Jma000025641	Jm4CL2	vs.	AT3G16170
Jma000017527	Jm4CL3	vs.	AT3G05970
Jma000005757	Jm4CL4	vs.	AT3G16910
Jma000011784	Jm4CL7	vs.	AT3G05970
Jma000000808	Jm4CL8	vs.	AT3G16170
Jma000004081	Jm4CL9	vs.	AT3G48990
Jma000018326	Jm4CL10	vs.	AT5G16340
Jma000018326	Jm4CL10	vs.	AT1G65880
Jma000027556	Jm4CL13	vs.	AT1G65880
Jma000027556	Jm4CL13	vs.	AT5G16340
Jma000016902	Jm4CL17	vs.	AT1G49430
Jma000012754	Jm4CL19	vs.	AT1G20480
Jma000010270	Jm4CL21	vs.	AT5G27600
Jma000009129	Jm4CL22	vs.	AT1G20480
Jma000023720	Jm4CL24	vs.	AT5G63380
Jma000007424	Jm4CL25	vs.	AT4G19010
Jma000004731	Jm4CL28	vs.	AT5G63380
Jma000003389	Jm4CL31	vs.	AT1G21530
Jma000003389	Jm4CL31	vs.	AT1G77240

## Sheet: Table S7
Table S7 Analysis of syntenic relationships of 4CLs between Oryza sativa and two Juglans species.
Homologous gene pairs
ID	Name		ID
LOC108992542	Jr4CL5	vs.	Os01g0901500
LOC109008312	Jr4CL6	vs.	Os10g0578950
LOC109014451	Jr4CL7	vs.	Os04g0683700
LOC108982505	Jr4CL13	vs.	Os03g0305000
LOC108998911	Jr4CL26	vs.	Os02g0177600
LOC108998911	Jr4CL26	vs.	Os06g0656500
LOC108998911	Jr4CL26	vs.	Os08g0245200
LOC108988342	Jr4CL32	vs.	Os02g0697400
Jma000005757	Jm4CL4	vs.	Os03g0305000
Jma000028486	Jm4CL14	vs.	Os02g0697400
Jma000023720	Jm4CL24	vs.	Os01g0901500
Jma000027081	Jm4CL26	vs.	Os04g0683700

## Sheet: Table S8
Table S8 Analysis of syntenic relationships of 4CLs between Pyrus bretschneideri and two Juglans species.
Homologous gene pairs
ID	Name		ID
LOC108988258	Jr4CL3	vs.	Pbr033574.1
LOC108992542	Jr4CL5	vs.	Pbr036926.1
LOC108992542	Jr4CL5	vs.	Pbr036272.1
LOC108992542	Jr4CL5	vs.	Pbr027219.1
LOC109013440	Jr4CL8	vs.	Pbr042098.1
LOC108982339	Jr4CL9	vs.	Pbr026415.1
LOC108980442	Jr4CL11	vs.	Pbr030350.1
LOC108980442	Jr4CL11	vs.	Pbr026415.1
LOC108986343	Jr4CL12	vs.	Pbr022458.1
LOC108986343	Jr4CL12	vs.	Pbr012851.1
LOC108982505	Jr4CL13	vs.	Pbr011975.1
LOC108982505	Jr4CL13	vs.	Pbr003455.1
LOC109000578	Jr4CL15	vs.	Pbr019162.1
LOC109011341	Jr4CL16	vs.	Pbr040787.1
LOC109004287	Jr4CL17	vs.	Pbr005761.1
LOC109017518	Jr4CL18	vs.	Pbr003609.1
LOC109017518	Jr4CL18	vs.	Pbr008086.1
LOC108986576	Jr4CL19	vs.	Pbr036926.1
LOC108986576	Jr4CL19	vs.	Pbr027219.1
LOC109002926	Jr4CL23	vs.	Pbr027704.1
LOC109002916	Jr4CL24	vs.	Pbr005761.1
LOC108988342	Jr4CL32	vs.	Pbr013445.1
LOC108988342	Jr4CL32	vs.	Pbr039972.1
LOC109020728	Jr4CL33	vs.	Pbr030350.1
LOC109020728	Jr4CL33	vs.	Pbr026415.1
LOC108982330	Jr4CL35	vs.	Pbr017869.1
Jma000025766	Jm4CL1	vs.	Pbr040787.1
Jma000025641	Jm4CL2	vs.	Pbr019162.1
Jma000017527	Jm4CL3	vs.	Pbr003609.1
Jma000005757	Jm4CL4	vs.	Pbr011975.1
Jma000005757	Jm4CL4	vs.	Pbr003455.1
Jma000002441	Jm4CL5	vs.	Pbr012851.1
Jma000011784	Jm4CL7	vs.	Pbr003609.1
Jma000011784	Jm4CL7	vs.	Pbr008086.1
Jma000000808	Jm4CL8	vs.	Pbr019162.1
Jma000000808	Jm4CL8	vs.	Pbr028633.1
Jma000018326	Jm4CL10	vs.	Pbr012659.1
Jma000018326	Jm4CL10	vs.	Pbr033574.1
Jma000028486	Jm4CL14	vs.	Pbr013445.1
Jma000028486	Jm4CL14	vs.	Pbr039972.1
Jma000019994	Jm4CL15	vs.	Pbr038759.1
Jma000016902	Jm4CL17	vs.	Pbr017869.1
Jma000012754	Jm4CL19	vs.	Pbr005761.1
Jma000010270	Jm4CL21	vs.	Pbr003609.1
Jma000009129	Jm4CL22	vs.	Pbr005761.1
Jma000023720	Jm4CL24	vs.	Pbr036926.1
Jma000023720	Jm4CL24	vs.	Pbr036272.1
Jma000023720	Jm4CL24	vs.	Pbr027219.1
Jma000004731	Jm4CL28	vs.	Pbr036926.1
Jma000004731	Jm4CL28	vs.	Pbr027219.1
Jma000003937	Jm4CL29	vs.	Pbr030350.1
Jma000028446	Jm4CL30	vs.	Pbr030350.1

## Sheet: Table S9
Table S9 Proteins in Arabidopsis thaliana that match 4CL proteins in two Juglans species.
Query Index	Query Item	String ID	Identity	Bitscore	Preferred Name	Annotation
1	Jr4CL1	3702.Q9FFE6	71.4	823.9	AAE5	Probable acyl-activating enzyme 5, peroxisomal; May act as an acid--thiol ligase that activates carboxylic acids by forming acyl-CoAs.
2	Jr4CL2	3702.Q9FFE6	68.8	798.1	AAE5	Probable acyl-activating enzyme 5, peroxisomal; May act as an acid--thiol ligase that activates carboxylic acids by forming acyl-CoAs.
3	Jr4CL3	3702.Q9SS00	62.4	739.6	AAE12	Probable acyl-activating enzyme 12, peroxisomal; May act as an acid--thiol ligase that activates carboxylic acids by forming acyl-CoAs.
4	Jr4CL4	3702.Q9SMT7	76.1	775.8	AAE3	Oxalate--CoA ligase; Oxalyl-CoA synthetase acting exclusively against oxalate. No activity with malonate, succinate, malate, acetate, formate, lactate, glycolate, glyoxylate or glutarate. Required for oxalate degradation, normal seed development and defense against oxalate-producing fungal pathogens.
5	Jr4CL5	3702.Q84P23	61.5	651	4CLL9	4-coumarate--CoA ligase-like 9; Contributes to jasmonic acid biosynthesis by initiating the beta-oxidative chain shortening of its precursors. Converts 12-oxo- phytodienoic acid (OPDA) into OPDA-CoA; Belongs to the ATP-dependent AMP-binding enzyme family.
6	Jr4CL6	3702.Q84P24	62.5	682.2	4CLL6	4-coumarate--CoA ligase-like 6; Belongs to the ATP-dependent AMP-binding enzyme family.
7	Jr4CL7	3702.Q9SMT7	76.6	775.4	AAE3	Oxalate--CoA ligase; Oxalyl-CoA synthetase acting exclusively against oxalate. No activity with malonate, succinate, malate, acetate, formate, lactate, glycolate, glyoxylate or glutarate. Required for oxalate degradation, normal seed development and defense against oxalate-producing fungal pathogens.
8	Jr4CL8	3702.Q8VYJ1	55.6	649	AAE14	2-succinylbenzoate--CoA ligase, chloroplastic/peroxisomal; Involved in the biosynthesis of phylloquinone (vitamin K1). Converts 2-succinylbenzoate (OSB) to 2-succinylbenzoyl-CoA (OSB-CoA).
9	Jr4CL9	3702.Q9M0X9	61.1	656.4	4CLL7	4-coumarate--CoA ligase-like 7; Contributes to jasmonic acid biosynthesis by initiating the beta-oxidative chain shortening of its precursors.
10	Jr4CL10	3702.Q8VYJ1	58.8	680.6	AAE14	2-succinylbenzoate--CoA ligase, chloroplastic/peroxisomal; Involved in the biosynthesis of phylloquinone (vitamin K1). Converts 2-succinylbenzoate (OSB) to 2-succinylbenzoyl-CoA (OSB-CoA).
11	Jr4CL11	3702.Q9M0X9	69	759.6	4CLL7	4-coumarate--CoA ligase-like 7; Contributes to jasmonic acid biosynthesis by initiating the beta-oxidative chain shortening of its precursors.
12	Jr4CL12	3702.Q9S725	72.1	797.3	4CL2	4-coumarate--CoA ligase 2; Produces CoA thioesters of a variety of hydroxy- and methoxy- substituted cinnamic acids, which are used to synthesize several phenylpropanoid-derived compounds, including anthocyanins, flavonoids, isoflavonoids, coumarins, lignin, suberin and wall-bound phenolics.
13	Jr4CL13	3702.Q8VZF1	76.2	917.5	AAE7	Acetate/butyrate--CoA ligase AAE7, peroxisomal; Peroxisomal acetate/butyrate--CoA ligase that is probably involved in the activation of exogenous acetate for entry into the glyoxylate cycle. May play a role to prevent carbon loss from peroxisomes during lipid mobilization. In vitro, is active with both acetate and butyrate. Belongs to the ATP-dependent AMP-binding enzyme family.
14	Jr4CL14	3702.Q8LPS1	78.3	1136.3	LACS6	Long chain acyl-CoA synthetase 6, peroxisomal; Activation of long-chain fatty acids for both synthesis of cellular lipids, and degradation via beta-oxidation. Preferentially uses palmitate, palmitoleate, oleate, linoleate and eicosenoate. Might play a regulatory role both in fatty acid import into glyoxysomes and in fatty acid beta-oxidation. Displays redundant function with LACS7 into the seed d…
15	Jr4CL15	3702.Q8H151	67.4	745.3	AAE13	Malonate--CoA ligase; Malonate--CoA ligase that catalyzes the formation of malonyl- CoA directly from malonate and CoA. May be required for the detoxification of malonate; Belongs to the ATP-dependent AMP-binding enzyme family.
16	Jr4CL16	3702.Q84P21	48.4	464.9	4CLL5	4-coumarate--CoA ligase-like 5; Contributes to jasmonic acid biosynthesis by initiating the beta-oxidative chain shortening of its precursors. Converts 12-oxo- phytodienoic acid (OPDA) and 3-oxo-2-(2'-pentenyl)-cyclopentane-1- octanoic acid (OPC-8:0) into OPDA-CoA and OPC-8:0-CoA, respectively; Belongs to the ATP-dependent AMP-binding enzyme family.
17	Jr4CL17	3702.Q84P21	71.6	777.7	4CLL5	4-coumarate--CoA ligase-like 5; Contributes to jasmonic acid biosynthesis by initiating the beta-oxidative chain shortening of its precursors. Converts 12-oxo- phytodienoic acid (OPDA) and 3-oxo-2-(2'-pentenyl)-cyclopentane-1- octanoic acid (OPC-8:0) into OPDA-CoA and OPC-8:0-CoA, respectively; Belongs to the ATP-dependent AMP-binding enzyme family.
18	Jr4CL18	3702.Q9SEY5	68.1	828.6	AAE2	Probable acyl-activating enzyme 2; May act as an acid--thiol ligase that activates carboxylic acids by forming acyl-CoAs; Belongs to the ATP-dependent AMP-binding enzyme family.
19	Jr4CL19	3702.Q84P23	60.2	641.7	4CLL9	4-coumarate--CoA ligase-like 9; Contributes to jasmonic acid biosynthesis by initiating the beta-oxidative chain shortening of its precursors. Converts 12-oxo- phytodienoic acid (OPDA) into OPDA-CoA; Belongs to the ATP-dependent AMP-binding enzyme family.
20	Jr4CL20	3702.Q84P23	61.2	653.7	4CLL9	4-coumarate--CoA ligase-like 9; Contributes to jasmonic acid biosynthesis by initiating the beta-oxidative chain shortening of its precursors. Converts 12-oxo- phytodienoic acid (OPDA) into OPDA-CoA; Belongs to the ATP-dependent AMP-binding enzyme family.
21	Jr4CL21	3702.Q9SMT7	77.6	769.2	AAE3	Oxalate--CoA ligase; Oxalyl-CoA synthetase acting exclusively against oxalate. No activity with malonate, succinate, malate, acetate, formate, lactate, glycolate, glyoxylate or glutarate. Required for oxalate degradation, normal seed development and defense against oxalate-producing fungal pathogens.
22	Jr4CL22	3702.Q9C8D4	62.4	728.4	AAE11	Butyrate--CoA ligase AAE11, peroxisomal; Butyrate--CoA ligase that is active in vitro with medium- chain fatty acids, with a preference for hexanoate and octanoate. Belongs to the ATP-dependent AMP-binding enzyme family.
23	Jr4CL23	3702.F4HUK6	70.1	825.1	AAE1	Probable acyl-activating enzyme 1, peroxisomal; May act as an acid--thiol ligase that activates carboxylic acids by forming acyl-CoAs; Belongs to the ATP-dependent AMP-binding enzyme family.
24	Jr4CL24	3702.Q84P21	71.4	781.2	4CLL5	4-coumarate--CoA ligase-like 5; Contributes to jasmonic acid biosynthesis by initiating the beta-oxidative chain shortening of its precursors. Converts 12-oxo- phytodienoic acid (OPDA) and 3-oxo-2-(2'-pentenyl)-cyclopentane-1- octanoic acid (OPC-8:0) into OPDA-CoA and OPC-8:0-CoA, respectively; Belongs to the ATP-dependent AMP-binding enzyme family.
25	Jr4CL25	3702.Q84P21	65.9	715.7	4CLL5	4-coumarate--CoA ligase-like 5; Contributes to jasmonic acid biosynthesis by initiating the beta-oxidative chain shortening of its precursors. Converts 12-oxo- phytodienoic acid (OPDA) and 3-oxo-2-(2'-pentenyl)-cyclopentane-1- octanoic acid (OPC-8:0) into OPDA-CoA and OPC-8:0-CoA, respectively; Belongs to the ATP-dependent AMP-binding enzyme family.
26	Jr4CL26	3702.Q42524	67.6	743.4	4CL1	4-coumarate--CoA ligase 1; Produces CoA thioesters of a variety of hydroxy- and methoxy- substituted cinnamic acids, which are used to synthesize several phenylpropanoid-derived compounds, including anthocyanins, flavonoids, isoflavonoids, coumarins, lignin, suberin and wall-bound phenolics; Belongs to the ATP-dependent AMP-binding enzyme family.
27	Jr4CL27	3702.Q42524	71.3	781.6	4CL1	4-coumarate--CoA ligase 1; Produces CoA thioesters of a variety of hydroxy- and methoxy- substituted cinnamic acids, which are used to synthesize several phenylpropanoid-derived compounds, including anthocyanins, flavonoids, isoflavonoids, coumarins, lignin, suberin and wall-bound phenolics; Belongs to the ATP-dependent AMP-binding enzyme family.
28	Jr4CL28	3702.Q42524	72	793.5	4CL1	4-coumarate--CoA ligase 1; Produces CoA thioesters of a variety of hydroxy- and methoxy- substituted cinnamic acids, which are used to synthesize several phenylpropanoid-derived compounds, including anthocyanins, flavonoids, isoflavonoids, coumarins, lignin, suberin and wall-bound phenolics; Belongs to the ATP-dependent AMP-binding enzyme family.
29	Jr4CL29	3702.Q42524	72.9	787.7	4CL1	4-coumarate--CoA ligase 1; Produces CoA thioesters of a variety of hydroxy- and methoxy- substituted cinnamic acids, which are used to synthesize several phenylpropanoid-derived compounds, including anthocyanins, flavonoids, isoflavonoids, coumarins, lignin, suberin and wall-bound phenolics; Belongs to the ATP-dependent AMP-binding enzyme family.
30	Jr4CL30	3702.F4HUK6	50.2	543.5	AAE1	Probable acyl-activating enzyme 1, peroxisomal; May act as an acid--thiol ligase that activates carboxylic acids by forming acyl-CoAs; Belongs to the ATP-dependent AMP-binding enzyme family.
31	Jr4CL31	3702.Q9LQ12	73.5	798.5	4CLL1	4-coumarate--CoA ligase-like 1; Belongs to the ATP-dependent AMP-binding enzyme family.
32	Jr4CL32	3702.Q9S777	75.6	798.9	4CL3	4-coumarate--CoA ligase 3; Produces CoA thioesters of a variety of hydroxy- and methoxy- substituted cinnamic acids, which are used to synthesize several phenylpropanoid-derived compounds, including anthocyanins, flavonoids, isoflavonoids, coumarins, lignin, suberin and wall-bound phenolics; Belongs to the ATP-dependent AMP-binding enzyme family.
33	Jr4CL33	3702.Q9M0X9	70.7	775.4	4CLL7	4-coumarate--CoA ligase-like 7; Contributes to jasmonic acid biosynthesis by initiating the beta-oxidative chain shortening of its precursors.
34	Jr4CL34	3702.Q9FFE6	65	734.6	AAE5	Probable acyl-activating enzyme 5, peroxisomal; May act as an acid--thiol ligase that activates carboxylic acids by forming acyl-CoAs.
35	Jr4CL35	3702.Q9XIA9	69.4	969.9	LACS2	Long chain acyl-CoA synthetase 2; Activation of long-chain fatty acids for both synthesis of cellular lipids, and degradation via beta-oxidation. Acts in the cutin pathway. Preferentially uses palmitate, palmitoleate, oleate and linoleate. Required for repression of lateral root formation through its role in cutin biosynthesis and subsequent aerial tissues permeability. Belongs to the ATP-depende…
36	Jr4CL36	3702.Q9SEY5	50.4	547.7	AAE2	Probable acyl-activating enzyme 2; May act as an acid--thiol ligase that activates carboxylic acids by forming acyl-CoAs; Belongs to the ATP-dependent AMP-binding enzyme family.
37	Jm4CL1	3702.Q84P21	45.8	416.8	4CLL5	4-coumarate--CoA ligase-like 5; Contributes to jasmonic acid biosynthesis by initiating the beta-oxidative chain shortening of its precursors. Converts 12-oxo- phytodienoic acid (OPDA) and 3-oxo-2-(2'-pentenyl)-cyclopentane-1- octanoic acid (OPC-8:0) into OPDA-CoA and OPC-8:0-CoA, respectively; Belongs to the ATP-dependent AMP-binding enzyme family.
38	Jm4CL2	3702.Q8H151	58	618.6	AAE13	Malonate--CoA ligase; Malonate--CoA ligase that catalyzes the formation of malonyl- CoA directly from malonate and CoA. May be required for the detoxification of malonate; Belongs to the ATP-dependent AMP-binding enzyme family.
39	Jm4CL3	3702.Q8LPS1	62.7	893.6	LACS6	Long chain acyl-CoA synthetase 6, peroxisomal; Activation of long-chain fatty acids for both synthesis of cellular lipids, and degradation via beta-oxidation. Preferentially uses palmitate, palmitoleate, oleate, linoleate and eicosenoate. Might play a regulatory role both in fatty acid import into glyoxysomes and in fatty acid beta-oxidation. Displays redundant function with LACS7 into the seed d…
40	Jm4CL4	3702.Q8VZF1	57.7	620.2	AAE7	Acetate/butyrate--CoA ligase AAE7, peroxisomal; Peroxisomal acetate/butyrate--CoA ligase that is probably involved in the activation of exogenous acetate for entry into the glyoxylate cycle. May play a role to prevent carbon loss from peroxisomes during lipid mobilization. In vitro, is active with both acetate and butyrate. Belongs to the ATP-dependent AMP-binding enzyme family.
41	Jm4CL5	3702.Q9S725	72.1	795	4CL2	4-coumarate--CoA ligase 2; Produces CoA thioesters of a variety of hydroxy- and methoxy- substituted cinnamic acids, which are used to synthesize several phenylpropanoid-derived compounds, including anthocyanins, flavonoids, isoflavonoids, coumarins, lignin, suberin and wall-bound phenolics.
42	Jm4CL6	3702.Q42524	69.9	740.3	4CL1	4-coumarate--CoA ligase 1; Produces CoA thioesters of a variety of hydroxy- and methoxy- substituted cinnamic acids, which are used to synthesize several phenylpropanoid-derived compounds, including anthocyanins, flavonoids, isoflavonoids, coumarins, lignin, suberin and wall-bound phenolics; Belongs to the ATP-dependent AMP-binding enzyme family.
43	Jm4CL7	3702.Q8LPS1	69.5	913.3	LACS6	Long chain acyl-CoA synthetase 6, peroxisomal; Activation of long-chain fatty acids for both synthesis of cellular lipids, and degradation via beta-oxidation. Preferentially uses palmitate, palmitoleate, oleate, linoleate and eicosenoate. Might play a regulatory role both in fatty acid import into glyoxysomes and in fatty acid beta-oxidation. Displays redundant function with LACS7 into the seed d…
44	Jm4CL8	3702.Q8H151	61.8	671.8	AAE13	Malonate--CoA ligase; Malonate--CoA ligase that catalyzes the formation of malonyl- CoA directly from malonate and CoA. May be required for the detoxification of malonate; Belongs to the ATP-dependent AMP-binding enzyme family.
45	Jm4CL9	3702.Q9SMT7	76.3	778.1	AAE3	Oxalate--CoA ligase; Oxalyl-CoA synthetase acting exclusively against oxalate. No activity with malonate, succinate, malate, acetate, formate, lactate, glycolate, glyoxylate or glutarate. Required for oxalate degradation, normal seed development and defense against oxalate-producing fungal pathogens.
46	Jm4CL10	3702.Q9SS00	45.5	465.7	AAE12	Probable acyl-activating enzyme 12, peroxisomal; May act as an acid--thiol ligase that activates carboxylic acids by forming acyl-CoAs.
47	Jm4CL11	3702.Q9FFE6	47.8	486.1	AAE5	Probable acyl-activating enzyme 5, peroxisomal; May act as an acid--thiol ligase that activates carboxylic acids by forming acyl-CoAs.
48	Jm4CL12	3702.Q9FFE6	48.6	490.7	AAE5	Probable acyl-activating enzyme 5, peroxisomal; May act as an acid--thiol ligase that activates carboxylic acids by forming acyl-CoAs.
49	Jm4CL13	3702.Q9SS00	63.3	729.2	AAE12	Probable acyl-activating enzyme 12, peroxisomal; May act as an acid--thiol ligase that activates carboxylic acids by forming acyl-CoAs.
50	Jm4CL14	3702.Q9S777	66.3	699.9	4CL3	4-coumarate--CoA ligase 3; Produces CoA thioesters of a variety of hydroxy- and methoxy- substituted cinnamic acids, which are used to synthesize several phenylpropanoid-derived compounds, including anthocyanins, flavonoids, isoflavonoids, coumarins, lignin, suberin and wall-bound phenolics; Belongs to the ATP-dependent AMP-binding enzyme family.
51	Jm4CL15	3702.Q9LQ12	73.9	801.6	4CLL1	4-coumarate--CoA ligase-like 1; Belongs to the ATP-dependent AMP-binding enzyme family.
52	Jm4CL16	3702.F4HUK6	46.4	489.6	AAE1	Probable acyl-activating enzyme 1, peroxisomal; May act as an acid--thiol ligase that activates carboxylic acids by forming acyl-CoAs; Belongs to the ATP-dependent AMP-binding enzyme family.
53	Jm4CL17	3702.Q9XIA9	69.3	970.3	LACS2	Long chain acyl-CoA synthetase 2; Activation of long-chain fatty acids for both synthesis of cellular lipids, and degradation via beta-oxidation. Acts in the cutin pathway. Preferentially uses palmitate, palmitoleate, oleate and linoleate. Required for repression of lateral root formation through its role in cutin biosynthesis and subsequent aerial tissues permeability. Belongs to the ATP-depende…
54	Jm4CL18	3702.Q9SEY5	48.3	478	AAE2	Probable acyl-activating enzyme 2; May act as an acid--thiol ligase that activates carboxylic acids by forming acyl-CoAs; Belongs to the ATP-dependent AMP-binding enzyme family.
55	Jm4CL19	3702.Q84P21	69.6	753.8	4CLL5	4-coumarate--CoA ligase-like 5; Contributes to jasmonic acid biosynthesis by initiating the beta-oxidative chain shortening of its precursors. Converts 12-oxo- phytodienoic acid (OPDA) and 3-oxo-2-(2'-pentenyl)-cyclopentane-1- octanoic acid (OPC-8:0) into OPDA-CoA and OPC-8:0-CoA, respectively; Belongs to the ATP-dependent AMP-binding enzyme family.
56	Jm4CL20	3702.Q84P21	66.2	715.3	4CLL5	4-coumarate--CoA ligase-like 5; Contributes to jasmonic acid biosynthesis by initiating the beta-oxidative chain shortening of its precursors. Converts 12-oxo- phytodienoic acid (OPDA) and 3-oxo-2-(2'-pentenyl)-cyclopentane-1- octanoic acid (OPC-8:0) into OPDA-CoA and OPC-8:0-CoA, respectively; Belongs to the ATP-dependent AMP-binding enzyme family.
57	Jm4CL21	3702.Q8LKS5	75.5	1122.1	LACS7	Long chain acyl-CoA synthetase 7, peroxisomal; Activation of long-chain fatty acids for both synthesis of cellular lipids, and degradation via beta-oxidation. Preferentially uses palmitate, palmitoleate, oleate, linoleate and eicosenoate. Displays redundant function with LACS7 into the seed development process (By similarity).
58	Jm4CL22	3702.Q84P21	72	781.6	4CLL5	4-coumarate--CoA ligase-like 5; Contributes to jasmonic acid biosynthesis by initiating the beta-oxidative chain shortening of its precursors. Converts 12-oxo- phytodienoic acid (OPDA) and 3-oxo-2-(2'-pentenyl)-cyclopentane-1- octanoic acid (OPC-8:0) into OPDA-CoA and OPC-8:0-CoA, respectively; Belongs to the ATP-dependent AMP-binding enzyme family.
59	Jm4CL23	3702.Q9M0X9	46.9	511.5	4CLL7	4-coumarate--CoA ligase-like 7; Contributes to jasmonic acid biosynthesis by initiating the beta-oxidative chain shortening of its precursors.
60	Jm4CL24	3702.Q84P23	61	597.8	4CLL9	4-coumarate--CoA ligase-like 9; Contributes to jasmonic acid biosynthesis by initiating the beta-oxidative chain shortening of its precursors. Converts 12-oxo- phytodienoic acid (OPDA) into OPDA-CoA; Belongs to the ATP-dependent AMP-binding enzyme family.
61	Jm4CL25	3702.Q84P24	63.4	697.6	4CLL6	4-coumarate--CoA ligase-like 6; Belongs to the ATP-dependent AMP-binding enzyme family.
62	Jm4CL26	3702.Q9SMT7	75.2	762.3	AAE3	Oxalate--CoA ligase; Oxalyl-CoA synthetase acting exclusively against oxalate. No activity with malonate, succinate, malate, acetate, formate, lactate, glycolate, glyoxylate or glutarate. Required for oxalate degradation, normal seed development and defense against oxalate-producing fungal pathogens.
63	Jm4CL27	3702.Q9SMT7	76.5	765.4	AAE3	Oxalate--CoA ligase; Oxalyl-CoA synthetase acting exclusively against oxalate. No activity with malonate, succinate, malate, acetate, formate, lactate, glycolate, glyoxylate or glutarate. Required for oxalate degradation, normal seed development and defense against oxalate-producing fungal pathogens.
64	Jm4CL28	3702.Q84P23	57.5	605.1	4CLL9	4-coumarate--CoA ligase-like 9; Contributes to jasmonic acid biosynthesis by initiating the beta-oxidative chain shortening of its precursors. Converts 12-oxo- phytodienoic acid (OPDA) into OPDA-CoA; Belongs to the ATP-dependent AMP-binding enzyme family.
65	Jm4CL29	3702.Q9M0X9	58.1	724.5	4CLL7	4-coumarate--CoA ligase-like 7; Contributes to jasmonic acid biosynthesis by initiating the beta-oxidative chain shortening of its precursors.
66	Jm4CL30	3702.Q9M0X9	62.8	661	4CLL7	4-coumarate--CoA ligase-like 7; Contributes to jasmonic acid biosynthesis by initiating the beta-oxidative chain shortening of its precursors.
67	Jm4CL31	3702.Q9FFE9	34.9	272.3	AAE6	Probable acyl-activating enzyme 6; May act as an acid--thiol ligase that activates carboxylic acids by forming acyl-CoAs; Belongs to the ATP-dependent AMP-binding enzyme family.

## Sheet: Table S10
Table S10 Predicted miRNAs targeting 4CL genes in J. regia and J. mandshurica.
miRNA	Gene	Expectation	Target start	Target end	miRNA aligned fragment	Inhibition
ath-miR5636	Jr4CL1	4.5	476	496	CGUAGUUGCAGAGCUUGACGG	Cleavage
ath-miR854a	Jr4CL1	4.5	413	432	GAUGAGGAUAGGGAGGAGGAG	Translation
ath-miR854b	Jr4CL1	4.5	413	432	GAUGAGGAUAGGGAGGAGGAG	Translation
ath-miR854c	Jr4CL1	4.5	413	432	GAUGAGGAUAGGGAGGAGGAG	Translation
ath-miR854d	Jr4CL1	4.5	413	432	GAUGAGGAUAGGGAGGAGGAG	Translation
ath-miR854e	Jr4CL1	4.5	413	432	GAUGAGGAUAGGGAGGAGGAG	Translation
ath-miR853	Jr4CL1	5	706	727	UCCCCUCUUUAGCUUGGAGAAG	Cleavage
ath-miR169a-3p	Jr4CL2	4	1564	1583	GGCAAGUUGUCCUUGGCUAC	Cleavage
ath-miR169b-3p	Jr4CL2	5	1562	1583	GGCAAGUUGUCCUUCGGCUACA	Cleavage
ath-miR171c-5p	Jr4CL2	5	691	711	AGAUAUUGGUGCGGUUCAAUC	Cleavage
ath-miR4228-5p	Jr4CL2	5	1557	1577	AUAGCCUUGAACGCCGUCGUU	Cleavage
ath-miR5658	Jr4CL2	5	455	475	AUGAUGAUGAUGAUGAUGAAA	Cleavage
ath-miR5653	Jr4CL4	3	540	563	UGGGUUGAGUUGAGUUGAGUUGGC	Cleavage
ath-miR781a	Jr4CL4	5	70	90	UUAGAGUUUUCUGGAUACUUA	Cleavage
ath-miR781b	Jr4CL4	5	70	90	UUAGAGUUUUCUGGAUACUUA	Cleavage
ath-miR8173	Jr4CL4	5	792	812	AUGUGCUGAUUCGAGGUGGGA	Cleavage
ath-miR5657	Jr4CL5	4	924	944	UGGACAAGGUUAGAUUUGGUG	Cleavage
ath-miR1886.2	Jr4CL5	4.5	1534	1554	UGAGAUGAAAUCUUUGAUUGG	Cleavage
ath-miR2934-5p	Jr4CL5	5	1486	1506	UCUUUCUGCAAACGCCUUGGA	Cleavage
ath-miR398a-5p	Jr4CL5	5	750	771	AAGGAGUGGCA-UGUGAACACA	Translation
ath-miR403-5p	Jr4CL5	5	1538	1559	UGUUUUGUGCUUGAAUCUAAUU	Translation
ath-miR8181	Jr4CL5	5	311	330	UGGGGGUGGGGGGGUGACAG	Cleavage
ath-miR836	Jr4CL6	4	1682	1705	UCCUGUGUUUCCUUUGAUGCGUGG	Cleavage
ath-miR167c-3p	Jr4CL6	4.5	670	692	UAGGUCAUGCUGGUAGUUUCACC	Cleavage
ath-miR831-3p	Jr4CL6	4.5	1519	1540	UGAUCUCUUCGUACUCUUCUUG	Cleavage
ath-miR5631	Jr4CL6	5	779	799	UGGCAGGAAAGACAUAAUUUU	Cleavage
ath-miR8181	Jr4CL6	5	184	203	UGGGGGUGGGGGGGUGACAG	Cleavage
ath-miR773b-5p	Jr4CL7	3.5	1304	1323	GGCAAUAACUUGAGCAAACA	Cleavage
ath-miR5653	Jr4CL7	5	333	355	UGGGUUGAGUUGAGUUGAGUUGGC	Cleavage
ath-miR5665	Jr4CL7	5	1533	1553	UUGGUGGACAAGAUCUGGGAU	Translation
ath-miR8167a	Jr4CL7	5	411	432	AGAUGUGGAGAUCGUGGGGAUG	Cleavage
ath-miR8167b	Jr4CL7	5	411	432	AGAUGUGGAGAUCGUGGGGAUG	Cleavage
ath-miR8167c	Jr4CL7	5	411	432	AGAUGUGGAGAUCGUGGGGAUG	Cleavage
ath-miR8167d	Jr4CL7	5	411	432	AGAUGUGGAGAUCGUGGGGAUG	Cleavage
ath-miR8167e	Jr4CL7	5	411	432	AGAUGUGGAGAUCGUGGGGAUG	Cleavage
ath-miR8167f	Jr4CL7	5	411	432	AGAUGUGGAGAUCGUGGGGAUG	Cleavage
ath-miR167a-3p	Jr4CL8	4.5	874	894	GAUCAUGUUCGCAGUUUCACC	Cleavage
ath-miR5640	Jr4CL8	4.5	830	850	UGAGAGAAGGAAUUAGAUUCA	Cleavage
ath-miR5659	Jr4CL8	4.5	1605	1627	CGAUGAAGGUCUUUGGAACGGUA	Cleavage
ath-miR1888b	Jr4CL8	5	744	764	UUAGGCUAAGAUUUGUGAAGA	Cleavage
ath-miR2934-5p	Jr4CL8	5	226	246	UCUUUCUGCAAACGCCUUGGA	Cleavage
ath-miR2938	Jr4CL8	5	1391	1411	GAUCUUUUGAGAGGGUUCCAG	Cleavage
ath-miR395a	Jr4CL8	5	398	418	CUGAAGUGUUUGGGGGAACUC	Cleavage
ath-miR395d	Jr4CL8	5	398	418	CUGAAGUGUUUGGGGGAACUC	Cleavage
ath-miR395e	Jr4CL8	5	398	418	CUGAAGUGUUUGGGGGAACUC	Cleavage
ath-miR5644	Jr4CL8	5	1697	1715	GUGGGUUGCGGAUAACGGUA	Cleavage
ath-miR5998a	Jr4CL9	3.5	349	369	ACAGUUUGUGUUUUGUUUUGU	Translation
ath-miR5998b	Jr4CL9	3.5	349	369	ACAGUUUGUGUUUUGUUUUGU	Translation
ath-miR5654-3p	Jr4CL9	5	1127	1149	UGGAAGAUGCUUUGGGAUUUAUU	Cleavage
ath-miR837-5p	Jr4CL9	5	597	617	AUCAGUUUCUUGUUCGUUUCA	Cleavage
ath-miR156b-3p	Jr4CL10	5	89	110	UGCUCACCUCUCUUUCUGUCAGU	Translation
ath-miR2934-5p	Jr4CL10	5	226	246	UCUUUCUGCAAACGCCUUGGA	Cleavage
ath-miR414	Jr4CL10	5	618	638	UCAUCUUCAUCAUCAUCGUCA	Cleavage
ath-miR5664	Jr4CL10	5	1416	1436	AUAGUCAAUUUUAUCGGUCUG	Cleavage
ath-miR8181	Jr4CL10	5	401	420	UGGGGGUGGGGGGGUGACAG	Cleavage
ath-miR830-3p	Jr4CL10	5	202	222	UAACUAUUUUGAGAAGAAGUG	Cleavage
ath-miR399c-5p	Jr4CL11	4.5	1564	1584	GGGCAUCUUUCUAUUGGCAGG	Cleavage
ath-miR834	Jr4CL11	4.5	46	66	UGGUAGCAGUAGCGGUGGUAA	Cleavage
ath-miR391-3p	Jr4CL11	5	811	831	ACGGUAUCUCUCCUACGUAGC	Cleavage
ath-miR403-5p	Jr4CL11	5	1162	1183	UGUUUUGUGCUUGAAUCUAAUU	Cleavage
ath-miR837-5p	Jr4CL11	5	594	614	AUCAGUUUCUUGUUCGUUUCA	Cleavage
ath-miR843	Jr4CL11	5	780	800	UUUAGGUCGAGCUUCAUUGGA	Cleavage
ath-miR863-5p	Jr4CL11	5	883	902	UUAUGUCUUGUUGAUCUCAAU	Cleavage
ath-miR3434-5p	Jr4CL12	4.5	1525	1544	ACUUGGCUGAUUCUAUUAUU	Cleavage
ath-miR5643a	Jr4CL12	4.5	1181	1201	AGGCUUUUAAGAUCUGGUUGC	Translation
ath-miR5643b	Jr4CL12	4.5	1181	1201	AGGCUUUUAAGAUCUGGUUGC	Translation
ath-miR865-3p	Jr4CL12	5	1590	1610	UUUUUCCUCAAAUUUAUCCAA	Cleavage
ath-miR416	Jr4CL13	4.5	700	720	GGUUCGUACGUACACUGUUCA	Cleavage
ath-miR780.1	Jr4CL13	4.5	1515	1535	UCUAGCAGCUGUUGAGCAGGU	Cleavage
ath-miR166a-5p	Jr4CL13	5	1389	1409	GGACUGUUGUCUGGCUCGAGG	Cleavage
ath-miR166b-5p	Jr4CL13	5	1389	1409	GGACUGUUGUCUGGCUCGAGG	Cleavage
ath-miR5012	Jr4CL13	5	385	405	UUUUACUGCUACUUGUGUUCC	Translation
ath-miR397a	Jr4CL14	4	1122	1142	UCAUUGAGUGCAGCGUUGAUG	Cleavage
ath-miR771	Jr4CL14	4	1102	1123	UGAGCCUCUGUGGUAGCCCUCA	Cleavage
ath-miR2937	Jr4CL14	4.5	1743	1763	AUAAGAGCUGUUGAAGGAGUC	Cleavage
ath-miR827	Jr4CL14	4.5	1592	1612	UUAGAUGACCAUCAACAAACU	Cleavage
ath-miR841b-5p	Jr4CL14	4.5	1705	1725	UACGAGCCACUGGAAACUGAA	Cleavage
ath-miR159a	Jr4CL14	5	856	876	UUUGGAUUGAAGGGAGCUCUA	Cleavage
ath-miR159b-3p	Jr4CL14	5	856	876	UUUGGAUUGAAGGGAGCUCUU	Cleavage
ath-miR159c	Jr4CL14	5	856	876	UUUGGAUUGAAGGGAGCUCCU	Cleavage
ath-miR319a	Jr4CL14	5	855	875	UUGGACUGAAGGGAGCUCCCU	Cleavage
ath-miR319b	Jr4CL14	5	855	875	UUGGACUGAAGGGAGCUCCCU	Cleavage
ath-miR319c	Jr4CL14	5	855	875	UUGGACUGAAGGGAGCUCCUU	Cleavage
ath-miR398a-5p	Jr4CL14	5	889	909	AAGGAGUGGCAUGUGAACACA	Translation
ath-miR5013	Jr4CL14	5	1419	1439	UUUGUGACAUCUAGGUGCUUU	Cleavage
ath-miR859	Jr4CL14	5	1562	1582	UCUCUCUGUUGUGAAGUCAAA	Cleavage
ath-miR779.2	Jr4CL15	4	39	59	UGAUUGGAAAUUUCGUUGACU	Cleavage
ath-miR156d-3p	Jr4CL15	4.5	1202	1224	GCUCACUCUCUUUUUGUCAUAAC	Translation
ath-miR845a	Jr4CL15	4.5	77	97	CGGCUCUGAUACCAAUUGAUG	Cleavage
ath-miR414	Jr4CL15	5	1188	1208	UCAUCUUCAUCAUCAUCGUCA	Translation
ath-miR414	Jr4CL15	5	1485	1505	UCAUCUUCAUCAUCAUCGUCA	Cleavage
ath-miR419	Jr4CL15	5	125	145	UUAUGAAUGCUGAGGAUGUUG	Cleavage
ath-miR5013	Jr4CL15	5	1440	1460	UUUGUGACAUCUAGGUGCUUU	Translation
ath-miR5013	Jr4CL15	5	366	386	UUUGUGACAUCUAGGUGCUUU	Translation
ath-miR5639-3p	Jr4CL15	5	1579	1602	UUUAGCCUCAGACCACGGUGGACU	Cleavage
ath-miR5650	Jr4CL15	5	144	164	UUGUUUUGGAUCUUAGAUACA	Cleavage
ath-miR5649a	Jr4CL16	4.5	1036	1056	AUUGAAUAUGUUGGUUACUAU	Cleavage
ath-miR5649b	Jr4CL16	4.5	1036	1056	AUUGAAUAUGUUGGUUACUAU	Cleavage
ath-miR164b-3p	Jr4CL16	5	1357	1377	CAUGUGCCCAUCUUCACCAUC	Translation
ath-miR5648-5p	Jr4CL16	5	1655	1676	UUUGGAAAUAUUUGGCUUGACU	Cleavage
ath-miR5663-3p	Jr4CL16	5	805	825	UGAGAAUGCAAAUCCUUAGCU	Cleavage
ath-miR8173	Jr4CL16	5	234	254	AUGUGCUGAUUCGAGGUGGGA	Cleavage
ath-miR841a-5p	Jr4CL16	5	1415	1435	UACGAGCCACUUGAAACUGAA	Cleavage
ath-miR773a	Jr4CL17	4	1477	1497	UUUGCUUCCAGCUUUUGUCUC	Cleavage
ath-miR171c-5p	Jr4CL17	5	718	738	AGAUAUUGGUGCGGUUCAAUC	Translation
ath-miR2934-5p	Jr4CL17	5	985	1005	UCUUUCUGCAAACGCCUUGGA	Translation
ath-miR5638b	Jr4CL18	4	1546	1566	ACAGUGGUCAUCUGGUGGGCU	Cleavage
ath-miR171c-5p	Jr4CL18	4.5	814	834	AGAUAUUGGUGCGGUUCAAUC	Cleavage
ath-miR404	Jr4CL18	4.5	543	566	AUUAACGCUGGCGGUUGCGGCAGC	Cleavage
ath-miR841b-3p	Jr4CL18	4.5	485	505	CAAUUUCUAGUGGGUCGUAUU	Cleavage
ath-miR842	Jr4CL18	5	1596	1616	UCAUGGUCAGAUCCGUCAUCC	Translation
ath-miR417	Jr4CL19	3.5	236	256	GAAGGUAGUGAAUUUGUUCGA	Cleavage
ath-miR865-3p	Jr4CL19	4	1611	1631	UUUUUCCUCAAAUUUAUCCAA	Cleavage
ath-miR1886.2	Jr4CL19	4.5	1522	1542	UGAGAUGAAAUCUUUGAUUGG	Cleavage
ath-miR398b-5p	Jr4CL19	4.5	1572	1593	AGGGUUGAUAUGAGA-ACACAC	Translation
ath-miR398c-5p	Jr4CL19	4.5	1572	1593	AGGGUUGAUAUGAGA-ACACAC	Translation
ath-miR774b-3p	Jr4CL19	4.5	1124	1144	CAUCCAUAUUUUCAUCUCGAA	Cleavage
ath-miR164a	Jr4CL19	5	755	775	UGGAGAAGCAGGGCACGUGCA	Translation
ath-miR164b-5p	Jr4CL19	5	755	775	UGGAGAAGCAGGGCACGUGCA	Translation
ath-miR164c-5p	Jr4CL19	5	755	775	UGGAGAAGCAGGGCACGUGCG	Translation
ath-miR390b-3p	Jr4CL19	5	1055	1074	CGCUAUCCAUCCUGAGUUCC	Cleavage
ath-miR403-5p	Jr4CL19	5	1526	1547	UGUUUUGUGCUUGAAUCUAAUU	Translation
ath-miR862-3p	Jr4CL19	5	1557	1577	AUAUGCUGGAUCUACUUGAAG	Cleavage
ath-miR417	Jr4CL20	3.5	236	256	GAAGGUAGUGAAUUUGUUCGA	Cleavage
ath-miR865-3p	Jr4CL20	4	1614	1634	UUUUUCCUCAAAUUUAUCCAA	Cleavage
ath-miR1886.2	Jr4CL20	4.5	1525	1545	UGAGAUGAAAUCUUUGAUUGG	Cleavage
ath-miR398b-5p	Jr4CL20	4.5	1575	1596	AGGGUUGAUAUGAGA-ACACAC	Translation
ath-miR398c-5p	Jr4CL20	4.5	1575	1596	AGGGUUGAUAUGAGA-ACACAC	Translation
ath-miR164a	Jr4CL20	5	764	784	UGGAGAAGCAGGGCACGUGCA	Translation
ath-miR164b-5p	Jr4CL20	5	764	784	UGGAGAAGCAGGGCACGUGCA	Translation
ath-miR164c-5p	Jr4CL20	5	764	784	UGGAGAAGCAGGGCACGUGCG	Translation
ath-miR403-5p	Jr4CL20	5	1529	1550	UGUUUUGUGCUUGAAUCUAAUU	Translation
ath-miR5999	Jr4CL20	5	1053	1073	UCUUCACUAUUAGACGGACAA	Cleavage
ath-miR8165	Jr4CL20	5	745	764	AAUGGAGGCAAGUGUGAAGGA	Translation
ath-miR862-3p	Jr4CL20	5	1560	1580	AUAUGCUGGAUCUACUUGAAG	Cleavage
ath-miR5653	Jr4CL21	3	541	564	UGGGUUGAGUUGAGUUGAGUUGGC	Cleavage
ath-miR773b-5p	Jr4CL21	4.5	1307	1326	GGCAAUAACUUGAGCAAACA	Cleavage
ath-miR781a	Jr4CL21	4.5	73	93	UUAGAGUUUUCUGGAUACUUA	Cleavage
ath-miR781b	Jr4CL21	4.5	73	93	UUAGAGUUUUCUGGAUACUUA	Cleavage
ath-miR774b-5p	Jr4CL21	5	1202	1222	UGAGAUGAAGAUAUGGGUGAU	Cleavage
ath-miR5012	Jr4CL22	5	1035	1055	UUUUACUGCUACUUGUGUUCC	Cleavage
ath-miR5635a	Jr4CL22	5	44	64	UGUUAAGGAGUGUUAACGGUG	Translation
ath-miR5635b	Jr4CL22	5	44	64	UGUUAAGGAGUGUUAACGGUG	Translation
ath-miR5635c	Jr4CL22	5	44	64	UGUUAAGGAGUGUUAACGGUG	Translation
ath-miR5635d	Jr4CL22	5	44	64	UGUUAAGGAGUGUUAACGGUG	Translation
ath-miR5643a	Jr4CL22	5	1730	1750	AGGCUUUUAAGAUCUGGUUGC	Translation
ath-miR5643b	Jr4CL22	5	1730	1750	AGGCUUUUAAGAUCUGGUUGC	Translation
ath-miR773a	Jr4CL22	5	1345	1365	UUUGCUUCCAGCUUUUGUCUC	Cleavage
ath-miR835-5p	Jr4CL22	5	1323	1343	UUCUUGCAUAUGUUCUUUAUC	Translation
ath-miR865-3p	Jr4CL22	5	1176	1196	UUUUUCCUCAAAUUUAUCCAA	Cleavage
ath-miR1886.3	Jr4CL23	5	1390	1410	AAUUAAAGAUUUCAUCUUACU	Cleavage
ath-miR390a-5p	Jr4CL23	5	432	452	AAGCUCAGGAGGGAUAGCGCC	Cleavage
ath-miR390b-5p	Jr4CL23	5	432	452	AAGCUCAGGAGGGAUAGCGCC	Cleavage
ath-miR395a	Jr4CL23	5	1589	1609	CUGAAGUGUUUGGGGGAACUC	Cleavage
ath-miR395d	Jr4CL23	5	1589	1609	CUGAAGUGUUUGGGGGAACUC	Cleavage
ath-miR395e	Jr4CL23	5	1589	1609	CUGAAGUGUUUGGGGGAACUC	Cleavage
ath-miR773a	Jr4CL24	3	1480	1500	UUUGCUUCCAGCUUUUGUCUC	Cleavage
ath-miR773b-3p	Jr4CL24	4.5	1480	1500	UUUGAUUCCAGCUUUUGUCUC	Cleavage
ath-miR846-3p	Jr4CL24	4.5	680	700	UUGAAUUGAAGUGCUUGAAUU	Cleavage
ath-miR2934-5p	Jr4CL24	5	988	1008	UCUUUCUGCAAACGCCUUGGA	Translation
ath-miR5654-3p	Jr4CL24	5	253	275	UGGAAGAUGCUUUGGGAUUUAUU	Translation
ath-miR837-5p	Jr4CL25	4	1047	1067	AUCAGUUUCUUGUUCGUUUCA	Cleavage
ath-miR3434-5p	Jr4CL25	4.5	1627	1646	ACUUGGCUGAUUCUAUUAUU	Cleavage
ath-miR447a-3p	Jr4CL25	4.5	488	509	UUGGGGACGAGAUGUUUUGUUG	Cleavage
ath-miR447b	Jr4CL25	4.5	488	509	UUGGGGACGAGAUGUUUUGUUG	Cleavage
ath-miR8179	Jr4CL25	4.5	748	768	UGACUGCAUUAACUUGAUCGU	Cleavage
ath-miR5022	Jr4CL25	5	1530	1550	GUCAUGGGGUAUGAUCGAAUG	Cleavage
ath-miR8181	Jr4CL25	5	290	309	UGGGGGUGGGGGGGUGACAG	Cleavage
ath-miR836	Jr4CL25	5	760	783	UCCUGUGUUUCCUUUGAUGCGUGG	Cleavage
ath-miR3434-5p	Jr4CL26	3	1519	1538	ACUUGGCUGAUUCUAUUAUU	Cleavage
ath-miR5632-5p	Jr4CL26	3	1512	1532	UUGAUUCUCUUAUCCAACUGU	Cleavage
ath-miR5648-5p	Jr4CL26	4	1485	1506	UUUGGAAAUAUUUGGCUUGACU	Cleavage
ath-miR5654-3p	Jr4CL26	4	56	78	UGGAAGAUGCUUUGGGAUUUAUU	Translation
ath-miR5643a	Jr4CL26	4.5	1172	1192	AGGCUUUUAAGAUCUGGUUGC	Translation
ath-miR5643b	Jr4CL26	4.5	1172	1192	AGGCUUUUAAGAUCUGGUUGC	Translation
ath-miR8184	Jr4CL26	5	1437	1457	UUUGGUCUGAUUACGAAUGUA	Cleavage
ath-miR836	Jr4CL26	5	342	365	UCCUGUGUUUCCUUUGAUGCGUGG	Translation
ath-miR5648-5p	Jr4CL27	3	1449	1470	UUUGGAAAUAUUUGGCUUGACU	Cleavage
ath-miR5643a	Jr4CL27	4.5	1175	1195	AGGCUUUUAAGAUCUGGUUGC	Translation
ath-miR5643b	Jr4CL27	4.5	1175	1195	AGGCUUUUAAGAUCUGGUUGC	Translation
ath-miR837-5p	Jr4CL27	4.5	600	620	AUCAGUUUCUUGUUCGUUUCA	Cleavage
ath-miR5648-5p	Jr4CL27	5	1485	1506	UUUGGAAAUAUUUGGCUUGACU	Cleavage
ath-miR5648-5p	Jr4CL28	2.5	1449	1470	UUUGGAAAUAUUUGGCUUGACU	Cleavage
ath-miR3434-5p	Jr4CL28	3.5	1519	1538	ACUUGGCUGAUUCUAUUAUU	Cleavage
ath-miR5632-5p	Jr4CL28	4	1512	1532	UUGAUUCUCUUAUCCAACUGU	Cleavage
ath-miR5643a	Jr4CL28	4.5	1175	1195	AGGCUUUUAAGAUCUGGUUGC	Translation
ath-miR5643b	Jr4CL28	4.5	1175	1195	AGGCUUUUAAGAUCUGGUUGC	Translation
ath-miR837-5p	Jr4CL28	4.5	600	620	AUCAGUUUCUUGUUCGUUUCA	Cleavage
ath-miR173-3p	Jr4CL28	5	1512	1531	UGAUUCUCUGUGUAAGCGAAA	Translation
ath-miR5648-5p	Jr4CL28	5	1485	1506	UUUGGAAAUAUUUGGCUUGACU	Cleavage
ath-miR5665	Jr4CL28	5	1530	1550	UUGGUGGACAAGAUCUGGGAU	Cleavage
ath-miR8184	Jr4CL28	5	1440	1460	UUUGGUCUGAUUACGAAUGUA	Cleavage
ath-miR5654-3p	Jr4CL29	3.5	62	84	UGGAAGAUGCUUUGGGAUUUAUU	Translation
ath-miR5643a	Jr4CL29	4.5	1184	1204	AGGCUUUUAAGAUCUGGUUGC	Translation
ath-miR5643b	Jr4CL29	4.5	1184	1204	AGGCUUUUAAGAUCUGGUUGC	Translation
ath-miR773a	Jr4CL29	4.5	1593	1613	UUUGCUUCCAGCUUUUGUCUC	Cleavage
ath-miR8181	Jr4CL29	4.5	1559	1578	UGGGGGUGGGGGGGUGACAG	Cleavage
ath-miR865-3p	Jr4CL29	4.5	1580	1601	UUUUUCCUCAA-AUUUAUCCAA	Translation
ath-miR426	Jr4CL29	5	967	987	UUUUGGAAAUUUGUCCUUACG	Cleavage
ath-miR835-5p	Jr4CL29	5	99	119	UUCUUGCAUAUGUUCUUUAUC	Cleavage
ath-miR406	Jr4CL30	3.5	496	516	UAGAAUGCUAUUGUAAUCCAG	Cleavage
ath-miR414	Jr4CL30	4.5	1455	1475	UCAUCUUCAUCAUCAUCGUCA	Cleavage
ath-miR164a	Jr4CL30	5	156	176	UGGAGAAGCAGGGCACGUGCA	Cleavage
ath-miR164b-5p	Jr4CL30	5	156	176	UGGAGAAGCAGGGCACGUGCA	Cleavage
ath-miR164c-5p	Jr4CL30	5	156	176	UGGAGAAGCAGGGCACGUGCG	Cleavage
ath-miR171c-5p	Jr4CL30	5	755	775	AGAUAUUGGUGCGGUUCAAUC	Cleavage
ath-miR390a-3p	Jr4CL30	5	1121	1141	CGCUAUCCAUCCUGAGUUUCA	Cleavage
ath-miR4239	Jr4CL30	5	1083	1103	UUUGUUAUUUUCGCAUGCUCC	Cleavage
ath-miR5022	Jr4CL30	5	1165	1185	GUCAUGGGGUAUGAUCGAAUG	Cleavage
ath-miR4221	Jr4CL31	4	872	893	UUUUCCUCUGUUGAAUUCUUGC	Cleavage
ath-miR426	Jr4CL31	4.5	32	52	UUUUGGAAAUUUGUCCUUACG	Translation
ath-miR5640	Jr4CL31	4.5	695	716	UGAGAG-AAGGAAUUAGAUUCA	Cleavage
ath-miR846-5p	Jr4CL31	4.5	456	476	CAUUCAAGGACUUCUAUUCAG	Cleavage
ath-miR395a	Jr4CL31	5	257	277	CUGAAGUGUUUGGGGGAACUC	Cleavage
ath-miR395b	Jr4CL31	5	257	277	CUGAAGUGUUUGGGGGGACUC	Cleavage
ath-miR395c	Jr4CL31	5	257	277	CUGAAGUGUUUGGGGGGACUC	Cleavage
ath-miR395d	Jr4CL31	5	257	277	CUGAAGUGUUUGGGGGAACUC	Cleavage
ath-miR395e	Jr4CL31	5	257	277	CUGAAGUGUUUGGGGGAACUC	Cleavage
ath-miR395f	Jr4CL31	5	257	277	CUGAAGUGUUUGGGGGGACUC	Cleavage
ath-miR402	Jr4CL31	5	199	221	UUCGAGGCC-UAUUAAACCUCUG	Cleavage
ath-miR5648-5p	Jr4CL31	5	1329	1351	UUUGGAAAUAUUUG-GCUUGACU	Translation
ath-miR8184	Jr4CL32	3	1527	1547	UUUGGUCUGAUUACGAAUGUA	Cleavage
ath-miR867	Jr4CL32	4	185	205	UUGAACAUGGUUUAUUAGGAA	Cleavage
ath-miR5646	Jr4CL32	4.5	1110	1129	GUUCGAGGCACGUUGGGAGG	Cleavage
ath-miR865-3p	Jr4CL32	4.5	1658	1679	UUUUUCCUCA-AAUUUAUCCAA	Translation
ath-miR5012	Jr4CL32	5	1558	1578	UUUUACUGCUACUUGUGUUCC	Translation
ath-miR832-5p	Jr4CL32	5	453	473	UGCUGGGAUCGGGAAUCGAAA	Translation
ath-miR5021	Jr4CL33	3.5	463	482	UGAGAAGAAGAAGAAGAAAA	Cleavage
ath-miR5024-3p	Jr4CL33	4	516	536	CCGUAUCUUGGCCUUGUCAUU	Cleavage
ath-miR843	Jr4CL33	4	792	812	UUUAGGUCGAGCUUCAUUGGA	Cleavage
ath-miR5020a	Jr4CL33	5	458	478	UGGAAGAAGGUGAGACUUGCA	Translation
ath-miR5653	Jr4CL33	5	168	191	UGGGUUGAGUUGAGUUGAGUUGGC	Cleavage
ath-miR8184	Jr4CL33	5	1507	1527	UUUGGUCUGAUUACGAAUGUA	Cleavage
ath-miR837-5p	Jr4CL33	5	606	626	AUCAGUUUCUUGUUCGUUUCA	Cleavage
ath-miR5997	Jr4CL34	4	944	964	UGAAACCAAGUAGCUAAAUAG	Cleavage
ath-miR8177	Jr4CL34	4	802	823	GUGUGAUGAUGUGUCAUUUAUA	Cleavage
ath-miR862-3p	Jr4CL34	4.5	522	542	AUAUGCUGGAUCUACUUGAAG	Cleavage
ath-miR865-3p	Jr4CL34	4.5	1420	1440	UUUUUCCUCAAAUUUAUCCAA	Cleavage
ath-miR171c-5p	Jr4CL34	5	685	705	AGAUAUUGGUGCGGUUCAAUC	Cleavage
ath-miR4221	Jr4CL34	5	1574	1595	UUUUCCUCUGUUGAAUUCUUGC	Cleavage
ath-miR5020a	Jr4CL34	5	353	373	UGGAAGAAGGUGAGACUUGCA	Cleavage
ath-miR5020b	Jr4CL34	5	359	378	AUGGCAUGAAAGAAGGUGAGA	Translation
ath-miR5658	Jr4CL34	5	621	641	AUGAUGAUGAUGAUGAUGAAA	Cleavage
ath-miR8167a	Jr4CL34	5	297	318	AGAUGUGGAGAUCGUGGGGAUG	Cleavage
ath-miR8167b	Jr4CL34	5	297	318	AGAUGUGGAGAUCGUGGGGAUG	Cleavage
ath-miR8167c	Jr4CL34	5	297	318	AGAUGUGGAGAUCGUGGGGAUG	Cleavage
ath-miR8167d	Jr4CL34	5	297	318	AGAUGUGGAGAUCGUGGGGAUG	Cleavage
ath-miR8167e	Jr4CL34	5	297	318	AGAUGUGGAGAUCGUGGGGAUG	Cleavage
ath-miR8167f	Jr4CL34	5	297	318	AGAUGUGGAGAUCGUGGGGAUG	Cleavage
ath-miR447c-3p	Jr4CL35	4.5	707	728	UUGGGGACGACAUCUUUUGUUG	Cleavage
ath-miR167c-3p	Jr4CL35	5	57	79	UAGGUCAUGCUGGUAGUUUCACC	Cleavage
ath-miR2111b-3p	Jr4CL35	5	1226	1246	AUCCUCGGGAUACAGUUUACC	Cleavage
ath-miR5025	Jr4CL35	5	970	990	ACUGUAUAUAUGUAAGUGACA	Cleavage
ath-miR869.1	Jr4CL35	5	1338	1358	AUUGGUUCAAUUCUGGUGUUG	Translation
ath-miR171c-5p	Jr4CL36	4.5	770	790	AGAUAUUGGUGCGGUUCAAUC	Cleavage
ath-miR8175	Jr4CL36	4.5	1608	1627	GAUCCCCGGCAACGGCGCCA	Translation
ath-miR447a.2-3p	Jr4CL36	5	1372	1392	UAUGGAAGAAAUUGUAGUAUU	Cleavage
ath-miR5023	Jr4CL36	5	344	364	AUUGGUAGUGGAUAAGGGGGC	Cleavage
ath-miR5634	Jr4CL36	5	831	852	AGGGACUUUGUGAAU-UUAGGG	Cleavage
ath-miR838	Jr4CL36	5	1514	1534	UUUUCUUCUACUUCUUGCACA	Cleavage
ath-miR164b-3p	Jm4CL1	5	1447	1467	UUUGAUGAGGACGGGUACGUU	Translation
ath-miR5648-5p	Jm4CL1	5	1745	1766	CUGCAGGCAAAAUAUUGCGGAA	Cleavage
ath-miR5649a	Jm4CL1	5	1126	1146	GAAGUGGCCGAUAGAUUCAGA	Cleavage
ath-miR5649b	Jm4CL1	5	1126	1146	GAAGUGGCCGAUAGAUUCAGA	Cleavage
ath-miR8173	Jm4CL1	5	342	362	CGCAGCCACUAAUCAGCAUGU	Cleavage
ath-miR832-3p	Jm4CL1	5	937	957	AUUGUUAUGUUUGGGAAUCAC	Cleavage
ath-miR841a-5p	Jm4CL1	5	1505	1525	AUGGGUAUCAGGUGGCUCCUG	Cleavage
ath-miR779.2	Jm4CL2	4	243	263	AGUCAAAGAAGUUUCUAGGCA	Cleavage
ath-miR156d-3p	Jm4CL2	4.5	1208	1230	AAGAUGACACAGACAGGGUGGGU	Translation
ath-miR166a-3p	Jm4CL2	4.5	896	915	CAGGAGU-AAGCCUGGUUCCA	Cleavage
ath-miR166b-3p	Jm4CL2	4.5	896	915	CAGGAGU-AAGCCUGGUUCCA	Cleavage
ath-miR166c	Jm4CL2	4.5	896	915	CAGGAGU-AAGCCUGGUUCCA	Cleavage
ath-miR166d	Jm4CL2	4.5	896	915	CAGGAGU-AAGCCUGGUUCCA	Cleavage
ath-miR166e-3p	Jm4CL2	4.5	896	915	CAGGAGU-AAGCCUGGUUCCA	Cleavage
ath-miR166f	Jm4CL2	4.5	896	915	CAGGAGU-AAGCCUGGUUCCA	Cleavage
ath-miR166g	Jm4CL2	4.5	896	915	CAGGAGU-AAGCCUGGUUCCA	Cleavage
ath-miR845a	Jm4CL2	4.5	281	301	ACAGAGUUGCUAUUAGAGCCG	Cleavage
ath-miR165a-3p	Jm4CL2	5	895	915	ACAGGAGUAAGCCUGGUUCCA	Cleavage
ath-miR165b	Jm4CL2	5	895	915	ACAGGAGUAAGCCUGGUUCCA	Cleavage
ath-miR403-5p	Jm4CL2	5	1180	1201	GUGAAGAUUCUAGCAGAAAAUG	Cleavage
ath-miR414	Jm4CL2	5	1194	1214	AGAAAAUGAGAAUGAAGAUGA	Translation
ath-miR4221	Jm4CL2	5	1583	1604	UUAAGAGAACAAGGGAGGAAGA	Translation
ath-miR5013	Jm4CL2	5	1488	1508	GCAGCAUCCAGCUGUUGCAGA	Translation
ath-miR5013	Jm4CL2	5	486	506	UGAGCUCCUACAUGUGAUGAA	Translation
ath-miR5639-3p	Jm4CL2	5	1627	1650	GAGGAACUCUGCUCUUGGGCUAAA	Cleavage
ath-miR822-3p	Jm4CL2	5	1540	1560	UAUGGAGAAGCUGUUUGUGCA	Translation
ath-miR397a	Jm4CL3	4	1059	1079	AUUUAAUGCUGCAUACAAUGC	Cleavage
ath-miR771	Jm4CL3	4	1039	1060	AGUGGGCUACGACAGAGGCUAU	Cleavage
ath-miR2937	Jm4CL3	4.5	1668	1688	UUCUUCUUUGGUAGCUGUUGU	Cleavage
ath-miR827	Jm4CL3	4.5	1517	1537	GGUUACCUGGUGGUCGUUUAA	Cleavage
ath-miR841b-5p	Jm4CL3	4.5	1630	1650	UUCAUUUCCCAGUGCUUUGUA	Cleavage
ath-miR159a	Jm4CL3	5	880	900	GGGACCUCCCUUUGUGCCAAA	Cleavage
ath-miR159b-3p	Jm4CL3	5	880	900	GGGACCUCCCUUUGUGCCAAA	Cleavage
ath-miR159c	Jm4CL3	5	880	900	GGGACCUCCCUUUGUGCCAAA	Cleavage
ath-miR319a	Jm4CL3	5	879	899	CGGGACCUCCCUUUGUGCCAA	Cleavage
ath-miR319b	Jm4CL3	5	879	899	CGGGACCUCCCUUUGUGCCAA	Cleavage
ath-miR319c	Jm4CL3	5	879	899	CGGGACCUCCCUUUGUGCCAA	Cleavage
ath-miR5013	Jm4CL3	5	1344	1364	AAAGCUUGUGGAUGUCCCAGA	Cleavage
ath-miR859	Jm4CL3	5	1487	1507	GAUGGCUUCAUACUGGAGACA	Cleavage
ath-miR416	Jm4CL4	4.5	892	912	GGAGCCGUGUACCUGUGGACC	Cleavage
ath-miR5012	Jm4CL4	5	577	597	UUAGCAGAGGAAGCAUUAAAA	Translation
ath-miR3434-5p	Jm4CL5	4.5	1525	1544	UAUAAAAGAAUAAACCGAGU	Cleavage
ath-miR5643a	Jm4CL5	4.5	1181	1201	GAGACCAGAUCAUGAAAGGUU	Translation
ath-miR5643b	Jm4CL5	4.5	1181	1201	GAGACCAGAUCAUGAAAGGUU	Translation
ath-miR865-3p	Jm4CL5	5	1590	1610	GCGCAAAGAUUUGAGGGCGAA	Cleavage
ath-miR5654-3p	Jm4CL6	3.5	122	144	UUUACAUCCCAAAACAUCUUCCU	Translation
ath-miR5643a	Jm4CL6	4.5	1244	1264	GAGACCAGAUCAUGAAAGGUU	Translation
ath-miR5643b	Jm4CL6	4.5	1244	1264	GAGACCAGAUCAUGAAAGGUU	Translation
ath-miR773a	Jm4CL6	4.5	1578	1598	GAGGAAAGAGUUGAAGGCAAA	Cleavage
ath-miR865-3p	Jm4CL6	4.5	1565	1586	CGGGAAAAAUCUUGAGGAAAGA	Translation
ath-miR395b	Jm4CL6	5	908	928	UUGUCCCACCGAUUGUUUUAG	Cleavage
ath-miR395c	Jm4CL6	5	908	928	UUGUCCCACCGAUUGUUUUAG	Cleavage
ath-miR395f	Jm4CL6	5	908	928	UUGUCCCACCGAUUGUUUUAG	Cleavage
ath-miR426	Jm4CL6	5	1027	1047	GUGAAGGCCAAGUUUCCCAAU	Cleavage
ath-miR835-5p	Jm4CL6	5	159	179	CUUUGAGAACAUAUCCGAGGU	Cleavage
ath-miR397a	Jm4CL7	4	942	962	GUUUAAUGCUGCAUACAAUGC	Cleavage
ath-miR398a-5p	Jm4CL7	4.5	709	729	GAUGUUUACAUAUCAUACCUU	Translation
ath-miR5013	Jm4CL7	4.5	1239	1259	AAAGCUUGUAGAUGUCCCAGA	Cleavage
ath-miR841b-5p	Jm4CL7	4.5	1438	1458	UUCAUUUCCCAGUGCUUUGUA	Cleavage
ath-miR2937	Jm4CL7	5	1476	1496	UUCCUCUUUGGUAGCUGUUAU	Cleavage
ath-miR396a-5p	Jm4CL7	5	1554	1574	AGAUCUAGGGAAGCUGUGUAA	Cleavage
ath-miR5013	Jm4CL8	4.5	1425	1445	AUCACAUCCAGAUGUCACAGA	Cleavage
ath-miR156g	Jm4CL8	5	327	346	GUCUUCUCUCUCUUUUGAUG	Cleavage
ath-miR167c-5p	Jm4CL8	5	1680	1700	GAAGAAACUGCUGGCGGCUGA	Cleavage
ath-miR419	Jm4CL8	5	245	265	UCAUUUCCUCAGCAUUGAAGA	Cleavage
ath-miR5639-3p	Jm4CL8	5	1564	1587	GAGGAACUCUGCUCUUGGGCUAAA	Cleavage
ath-miR5650	Jm4CL8	5	264	284	GAUAUCUAAUAUUUUAAGCAG	Cleavage
ath-miR779.2	Jm4CL8	5	159	179	AGUCAAAGAAGUUGUCAAGCA	Cleavage
ath-miR836	Jm4CL8	5	1512	1535	UGCAAACGCAAAGAAAAUACAGGA	Translation
ath-miR5653	Jm4CL9	3	540	563	CCUAACUCAGCUCAACUUAGCCUC	Cleavage
ath-miR781a	Jm4CL9	5	70	90	UCAGUCUCCGGAAAGUUCGAC	Cleavage
ath-miR781b	Jm4CL9	5	70	90	UCAGUCUCCGGAAAGUUCGAC	Cleavage
ath-miR8173	Jm4CL9	5	792	812	AAUCAUAUUGGAUCGGCACUU	Cleavage
ath-miR169a-3p	Jm4CL11	4	1096	1115	GUGUUCAGGGAUGAUUUGCC	Cleavage
ath-miR169b-3p	Jm4CL11	5	1094	1115	UGGUGUUCAGGGAUGAUUUGCC	Cleavage
ath-miR171c-5p	Jm4CL11	5	691	711	UUAUGGACCCUACCGAUGUUU	Cleavage
ath-miR4228-5p	Jm4CL11	5	1089	1109	GACGGUGGUGUUCAGGGAUGA	Cleavage
ath-miR5658	Jm4CL11	5	452	472	UGACAGUACCAUCAUCGUCGU	Cleavage
ath-miR5658	Jm4CL12	4.5	630	650	GGGGAUCUUCAUCAUCACCAU	Cleavage
ath-miR854a	Jm4CL12	4.5	413	432	GCCCUCUUCUC-GUCCUCAUC	Translation
ath-miR854b	Jm4CL12	4.5	413	432	GCCCUCUUCUC-GUCCUCAUC	Translation
ath-miR854c	Jm4CL12	4.5	413	432	GCCCUCUUCUC-GUCCUCAUC	Translation
ath-miR854d	Jm4CL12	4.5	413	432	GCCCUCUUCUC-GUCCUCAUC	Translation
ath-miR854e	Jm4CL12	4.5	413	432	GCCCUCUUCUC-GUCCUCAUC	Translation
ath-miR416	Jm4CL12	5	682	702	CAACCGGUGUAUUUGUGGACC	Cleavage
ath-miR5636	Jm4CL12	5	479	499	CCGUCGAUUUCUGCAGCUCCU	Cleavage
ath-miR853	Jm4CL12	5	709	730	AUGUUCCACGCUAAUGGGUGGA	Cleavage
ath-miR5012	Jm4CL13	5	1035	1055	GGUGUGCGAGUGGCAGGAAAA	Cleavage
ath-miR5635a	Jm4CL13	5	44	64	CCCCUUUAACUUUCUUGAACA	Translation
ath-miR5635b	Jm4CL13	5	44	64	CCCCUUUAACUUUCUUGAACA	Translation
ath-miR5635c	Jm4CL13	5	44	64	CCCCUUUAACUUUCUUGAACA	Translation
ath-miR5635d	Jm4CL13	5	44	64	CCCCUUUAACUUUCUUGAACA	Translation
ath-miR5643a	Jm4CL13	5	1730	1750	GCGACCAGAUUCUGCAGGCCU	Translation
ath-miR5643b	Jm4CL13	5	1730	1750	GCGACCAGAUUCUGCAGGCCU	Translation
ath-miR773a	Jm4CL13	5	1345	1365	GUGAUCAUAUCUGGAGGCGAA	Cleavage
ath-miR835-5p	Jm4CL13	5	1323	1343	AAUCAAGGACAGAUCCAAGGA	Translation
ath-miR865-3p	Jm4CL13	5	1176	1196	CGGGAAAACUUUGGGGGAGAU	Cleavage
ath-miR8184	Jm4CL14	3	1380	1400	UGCAUUCGUGGUCCGAUCAAA	Cleavage
ath-miR867	Jm4CL14	4	185	205	UCUCUGAUAGACCUUGUUUGA	Cleavage
ath-miR5646	Jm4CL14	4.5	996	1015	GCUAUCGAUGUGCCUUGGGU	Cleavage
ath-miR5012	Jm4CL14	5	1411	1431	CUUACUGAAGAAGCAGUGAAA	Translation
ath-miR832-5p	Jm4CL14	5	453	473	GAUCAUUUCCCAGUCUCAGUA	Translation
ath-miR4221	Jm4CL15	4	872	893	UCAAGAAUCCAAUAGUGGAGGA	Cleavage
ath-miR426	Jm4CL15	4.5	32	52	AUGAAGAACAUGUUUUCAAAA	Translation
ath-miR5640	Jm4CL15	4.5	695	716	UGGGUCUAAUUCCUUUCUUUCA	Cleavage
ath-miR846-5p	Jm4CL15	4.5	456	476	GGGAGAAGAAGUCAUUGAAGG	Cleavage
ath-miR395a	Jm4CL15	5	257	277	UUGUACUUCCAAAUGUUGCAG	Cleavage
ath-miR395b	Jm4CL15	5	257	277	UUGUACUUCCAAAUGUUGCAG	Cleavage
ath-miR395c	Jm4CL15	5	257	277	UUGUACUUCCAAAUGUUGCAG	Cleavage
ath-miR395d	Jm4CL15	5	257	277	UUGUACUUCCAAAUGUUGCAG	Cleavage
ath-miR395e	Jm4CL15	5	257	277	UUGUACUUCCAAAUGUUGCAG	Cleavage
ath-miR395f	Jm4CL15	5	257	277	UUGUACUUCCAAAUGUUGCAG	Cleavage
ath-miR5648-5p	Jm4CL15	5	1329	1351	AAUCAAGUACAAAGGUUUCCAAG	Translation
ath-miR824-3p	Jm4CL15	5	1232	1252	CCCGGACUAUCGACGAGAAAG	Cleavage
ath-miR406	Jm4CL16	3.5	454	474	AUGGAUUACAAUGGUCUUCUU	Cleavage
ath-miR164a	Jm4CL16	5	243	263	UGCUUCUGCUUUGGUUCUCCA	Cleavage
ath-miR164b-5p	Jm4CL16	5	243	263	UGCUUCUGCUUUGGUUCUCCA	Cleavage
ath-miR164c-5p	Jm4CL16	5	243	263	UGCUUCUGCUUUGGUUCUCCA	Cleavage
ath-miR171c-5p	Jm4CL16	5	713	733	CUGUUGGUGGCACCAAUAUCU	Cleavage
ath-miR390a-3p	Jm4CL16	5	1082	1102	ACAAUCUUCUGAUGGAUGGCG	Cleavage
ath-miR4239	Jm4CL16	5	1044	1064	UGAACAAACAGAAAUAACAAA	Cleavage
ath-miR5022	Jm4CL16	5	1126	1146	AUGAAGAGCAUACCUUAUGAC	Cleavage
ath-miR447c-3p	Jm4CL17	4.5	707	728	AACCAAAAGGUGUCAUUCUUAC	Cleavage
ath-miR2111b-3p	Jm4CL17	5	1226	1246	AUUCAACCUUAUCCCAAGGAU	Cleavage
ath-miR5025	Jm4CL17	5	970	990	GUUUAUGAUCGUAUAUACAGU	Cleavage
ath-miR869.1	Jm4CL17	5	1338	1358	UGAAGCCAGGCUUGAGUCAGU	Translation
ath-miR5634	Jm4CL18	3.5	724	744	AUUUAUAUUCACAAAGUUACU	Cleavage
ath-miR171c-5p	Jm4CL18	4.5	662	682	CACUUGGCGGCACCAAUAUCU	Cleavage
ath-miR838	Jm4CL18	5	1406	1426	CGUUUGUGAAGUUGAAGAAAG	Cleavage
ath-miR773a	Jm4CL19	3	1447	1467	GUAAGAAAAGCUGGAAGCAAU	Cleavage
ath-miR2934-5p	Jm4CL19	4.5	988	1008	AUCGAGGGGUUCGCGGAGAGG	Translation
ath-miR773b-3p	Jm4CL19	4.5	1447	1467	GUAAGAAAAGCUGGAAGCAAU	Cleavage
ath-miR846-3p	Jm4CL19	4.5	680	700	UGCUCAGCCGCUUCAAUUUGG	Cleavage
ath-miR5654-3p	Jm4CL19	5	253	275	AAGAAAGGCCAAGUCAUCUUCCU	Translation
ath-miR837-5p	Jm4CL20	3.5	1047	1067	CCCAACGAGCAAGAAGGUGAU	Cleavage
ath-miR3434-5p	Jm4CL20	4.5	1627	1646	UAUAAGAGAAUCAGGAGAGU	Cleavage
ath-miR4221	Jm4CL20	4.5	1148	1169	ACACGAACUCGAUGGAGGAGAG	Cleavage
ath-miR447a-3p	Jm4CL20	4.5	488	509	CGACUCACCAACUCGUCCCCAA	Cleavage
ath-miR447b	Jm4CL20	4.5	488	509	CGACUCACCAACUCGUCCCCAA	Cleavage
ath-miR5022	Jm4CL20	5	1530	1550	GGUUGGACAGUAUCCCAUGGC	Cleavage
ath-miR5023	Jm4CL20	5	403	423	GCCGUAAUAUCCACCACCAAU	Cleavage
ath-miR773a	Jm4CL20	5	1558	1578	GUAAAAAAAACUGGAAGUAAU	Cleavage
ath-miR8181	Jm4CL20	5	290	309	CUGUCGCCUCCUCUCUCUCC	Cleavage
ath-miR836	Jm4CL20	5	760	783	GUUCGGUCCAAAGGAAACGAAGGA	Cleavage
ath-miR398a-5p	Jm4CL21	4	898	918	GAUGUUUACAUGUCGUAUCUU	Cleavage
ath-miR169b-3p	Jm4CL21	4.5	1004	1025	UGAAACUGAUGGAUGACUUGUC	Cleavage
ath-miR163	Jm4CL21	5	1509	1532	CAUCUUGUUUCAAGGCUACUUCAA	Translation
ath-miR4243	Jm4CL21	5	1859	1879	GAGCGAGAGCUGCAGUUUUGG	Cleavage
ath-miR828	Jm4CL21	5	1637	1658	AAAAAAACAUAUUUAAGCUAGC	Cleavage
ath-miR862-3p	Jm4CL21	5	2062	2082	UCUCAAUCAGAUCCGGCAUCG	Cleavage
ath-miR773a	Jm4CL22	4	1477	1497	GUAAGAAAAGCUGGGAGUAAU	Cleavage
ath-miR869.2	Jm4CL22	4.5	349	369	ACCAACCCUCUCAACACCACC	Cleavage
ath-miR171c-5p	Jm4CL22	5	718	738	AUCUGCACCGUCCCAAUGUUU	Translation
ath-miR2934-5p	Jm4CL22	5	985	1005	AUCGAGGGGUUCGUGGAGAGG	Translation
ath-miR5998a	Jm4CL23	3.5	355	375	UCAAAGCAAGUCACAGAUUGU	Translation
ath-miR5998b	Jm4CL23	3.5	355	375	UCAAAGCAAGUCACAGAUUGU	Translation
ath-miR447a-3p	Jm4CL23	5	1322	1343	GGUCUACACAUCAUGUUCCCAG	Translation
ath-miR447b	Jm4CL23	5	1322	1343	GGUCUACACAUCAUGUUCCCAG	Translation
ath-miR5654-3p	Jm4CL23	5	1118	1140	CUGAUACUUUAAAGCCUCUUCCA	Cleavage
ath-miR837-5p	Jm4CL23	5	603	623	CGGGACAAGCAAGGGAGUGAU	Cleavage
ath-miR774b-3p	Jm4CL24	3.5	1136	1156	GCCUAGCUGAAAAUAUGGAAG	Cleavage
ath-miR5657	Jm4CL24	4	924	944	GGCCAAGUCUGACCUCGUCAA	Cleavage
ath-miR1886.2	Jm4CL24	4.5	1534	1554	CAAGUUAUAGGUUUCAUUGCA	Cleavage
ath-miR2934-5p	Jm4CL24	5	1486	1506	CCCAUGGCUUUUGUGGUAAGA	Cleavage
ath-miR398a-5p	Jm4CL24	5	750	771	CUUGUUCACACUGCCUCUCUUU	Translation
ath-miR403-5p	Jm4CL24	5	1538	1559	UUAUAGGUUUCAUUGCAAAACA	Translation
ath-miR833b	Jm4CL24	5	556	576	ACUGACCGAUUUCAGCAAGUC	Translation
ath-miR853	Jm4CL24	5	1190	1211	UAACUCCUGGCCAGAAAGGGGA	Translation
ath-miR836	Jm4CL25	3.5	1676	1699	AGAUCCUUCGAAGGGAACUCAGGA	Cleavage
ath-miR167c-3p	Jm4CL25	4.5	670	692	UCUGGGACUACCGGCAUGAGCAA	Cleavage
ath-miR831-3p	Jm4CL25	4.5	1513	1534	GAUGAAGAAUAUGGAGAGAUAC	Cleavage
ath-miR8181	Jm4CL25	5	184	203	GUUUCAUUCCUCUUCUCCCA	Cleavage
ath-miR773b-5p	Jm4CL26	3.5	1304	1323	AGAUUGCUCAGGCUGUUGCC	Cleavage
ath-miR781a	Jm4CL26	4.5	70	90	UCCGUAUCCGGAAAAUUCGAU	Cleavage
ath-miR781b	Jm4CL26	4.5	70	90	UCCGUAUCCGGAAAAUUCGAU	Cleavage
ath-miR5653	Jm4CL26	5	333	355	AGGAAUUCAA-UCAGCUCAAGCCG	Cleavage
ath-miR5653	Jm4CL27	3	547	570	GUGCCUUUGACUCAGCUCAACCUG	Cleavage
ath-miR773b-5p	Jm4CL27	4.5	1313	1332	AGAUUGCUCAGGGUGUUGCG	Cleavage
ath-miR774b-5p	Jm4CL27	5	1208	1228	CCGACGGAUAUCUGCAUCUCG	Cleavage
ath-miR417	Jm4CL28	3.5	1817	1837	UCGACCAAAUUCACUCCCUUG	Cleavage
ath-miR417	Jm4CL28	4	239	259	UCGACCAAAUUCAUUCCCUUG	Cleavage
ath-miR865-3p	Jm4CL28	4	3189	3209	GGGGAAAAUUUUGAGGAGGGA	Cleavage
ath-miR390b-3p	Jm4CL28	4.5	2657	2676	AGAAUGCAGGAGGGGUAGCA	Cleavage
ath-miR398b-5p	Jm4CL28	4.5	3150	3171	CCGUGUCUCUUUUAUCAACUCU	Translation
ath-miR398c-5p	Jm4CL28	4.5	3150	3171	CCGUGUCUCUUUUAUCAACUCU	Translation
ath-miR407	Jm4CL28	4.5	2634	2654	UGCUAAAGGAUAUGGUUUGAC	Cleavage
ath-miR774b-3p	Jm4CL28	4.5	2726	2746	GCUUAGCUGAAAAUAUGGAAG	Cleavage
ath-miR161.1	Jm4CL28	5	251	271	AUUCCCUUGUGGUCGCUCUCA	Cleavage
ath-miR164a	Jm4CL28	5	767	787	UCCACGUGUUCGGGUUUUUCA	Translation
ath-miR164b-5p	Jm4CL28	5	767	787	UCCACGUGUUCGGGUUUUUCA	Translation
ath-miR164c-5p	Jm4CL28	5	767	787	UCCACGUGUUCGGGUUUUUCA	Translation
ath-miR390a-3p	Jm4CL28	5	2656	2676	GAGAAUGCAGGAGGGGUAGCA	Cleavage
ath-miR414	Jm4CL28	5	1233	1253	GAAAGGUUAUGUUGGGGAUGA	Translation
ath-miR5999	Jm4CL28	5	1056	1076	UGGUUUGACUGAGAGUGGAGG	Cleavage
ath-miR8165	Jm4CL28	5	748	767	AUGUUCACACU-GCCUCUGUU	Translation
ath-miR862-3p	Jm4CL28	5	3135	3155	AUACAAGAAGAUCCGCCGUGU	Cleavage
ath-miR5024-3p	Jm4CL29	4	516	536	CCUAGCCGGGCCAAGGUGCGG	Cleavage
ath-miR843	Jm4CL29	4	792	812	GAUGGGGAAGUUCGACCUGGA	Cleavage
ath-miR393a-3p	Jm4CL29	4.5	1345	1365	AGUCCAAAGGGAGGGCAUUGU	Cleavage
ath-miR826a	Jm4CL29	4.5	1057	1077	GCCUUAUCCAGAGUCGGAGUG	Cleavage
ath-miR4239	Jm4CL29	5	1407	1427	CGAGAGUGCGAGAAUAGGAAU	Cleavage
ath-miR5653	Jm4CL29	5	168	191	UUGGUCUCAGUUCAAAUCCACCCU	Cleavage
ath-miR8184	Jm4CL29	5	1861	1881	UUCAUUGCUAAUCAGGUCGCA	Cleavage
ath-miR822-5p	Jm4CL29	5	1388	1408	CUUGUGGAAUUGUUUCCCUCG	Cleavage
ath-miR156g	Jm4CL30	5	1038	1057	UUGUUCAGUUAUUUCUGUUG	Translation
ath-miR391-3p	Jm4CL30	5	826	846	AGUACGGUGGAGAGGUACAGG	Cleavage
ath-miR837-5p	Jm4CL30	5	609	629	AGGCACGAGCAAGGGGGUGAU	Cleavage
ath-miR865-3p	Jm4CL31	4.5	706	726	CCGGAUGAGUUUUGGGGAGAG	Cleavage
ath-miR4221	Jm4CL31	5	860	881	CCAAGACUUCAACGGGGAAAGU	Cleavage
ath-miR5020a	Jm4CL31	5	353	373	ACCAGGAAUCAUCUUCUGUCA	Cleavage
ath-miR5020b	Jm4CL31	5	359	378	AAUCAUCUUCUGUCAU-CCAU	Translation
ath-miR8167a	Jm4CL31	5	297	318	UGCCCGCACCAUCUCCGCACUU	Cleavage
ath-miR8167b	Jm4CL31	5	297	318	UGCCCGCACCAUCUCCGCACUU	Cleavage
ath-miR8167c	Jm4CL31	5	297	318	UGCCCGCACCAUCUCCGCACUU	Cleavage
ath-miR8167d	Jm4CL31	5	297	318	UGCCCGCACCAUCUCCGCACUU	Cleavage
ath-miR8167e	Jm4CL31	5	297	318	UGCCCGCACCAUCUCCGCACUU	Cleavage
ath-miR8167f	Jm4CL31	5	297	318	UGCCCGCACCAUCUCCGCACUU	Cleavage
ath-miR862-3p	Jm4CL31	5	522	542	CUUCAAGUGGAUCCAUCCUGA	Cleavage

[truncated: 4 more sheets: Table S11, Table S12, Table S13, Table S14]
